# Supplementary material for: Temporal proteomic profiling via 4D-DIA reveals early defense mechanisms and core resistance determinants in soybean against Phakopsora pachyrhizi
Source: Stress Biol. 2025 Oct 27;5(1):63. doi: 10.1007/s44154-025-00268-z (PMC12559523; doi:10.1007/s44154-025-00268-z)
Supplement: Supplementary file 1 — Supplementary Material 1: Table S1 GO.enrichment of rust pathogen response in resistant and susceptible materials. [file 44154_2025_268_MOESM1_ESM.xlsx]

## Sheet: S-12 hpi_vs_S-12 hpu
Ontology	GO	Description	Count	Up	Down
Biological process	GO:0009987	cellular process	408	125	283
Biological process	GO:0008152	metabolic process	398	118	280
Biological process	GO:0050896	response to stimulus	79	26	53
Biological process	GO:0065007	biological regulation	76	19	57
Biological process	GO:0050789	regulation of biological process	67	16	51
Biological process	GO:0051179	localization	51	17	34
Biological process	GO:0023052	signaling	25	9	16
Biological process	GO:0032502	developmental process	22	7	15
Biological process	GO:0032501	multicellular organismal process	14	4	10
Biological process	GO:0000003	reproduction	13	4	9
Biological process	GO:0022414	reproductive process	13	4	9
Biological process	GO:0044419	biological process involved in interspecies interaction between organisms	11	6	5
Biological process	GO:0048519	negative regulation of biological process	10	4	6
Biological process	GO:0048518	positive regulation of biological process	7	1	6
Biological process	GO:0098754	detoxification	3	1	2
Biological process	GO:0040007	growth	2	1	1
Biological process	GO:0051703	biological process involved in intraspecies interaction between organisms	1	0	1
Biological process	GO:0040011	locomotion	1	1	0
Biological process	GO:0016032	viral process	1	0	1
Cellular component	GO:0110165	cellular anatomical entity	509	165	344
Cellular component	GO:0032991	protein-containing complex	72	27	45
Molecular function	GO:0003824	catalytic activity	448	125	323
Molecular function	GO:0005488	binding	361	108	253
Molecular function	GO:0005215	transporter activity	37	18	19
Molecular function	GO:0140657	ATP-dependent activity	35	14	21
Molecular function	GO:0005198	structural molecule activity	34	22	12
Molecular function	GO:0098772	molecular function regulator activity	21	5	16
Molecular function	GO:0140110	transcription regulator activity	16	3	13
Molecular function	GO:0016209	antioxidant activity	9	0	9
Molecular function	GO:0060089	molecular transducer activity	5	1	4
Molecular function	GO:0003774	cytoskeletal motor activity	4	0	4
Molecular function	GO:0140104	molecular carrier activity	3	2	1
Molecular function	GO:0060090	molecular adaptor activity	3	1	2
Molecular function	GO:0045182	translation regulator activity	3	1	2
Molecular function	GO:0044183	protein folding chaperone	3	2	1
Molecular function	GO:0140299	small molecule sensor activity	2	2	0

## Sheet: S-3 dpi_vs_S-3 dpu
Ontology	GO	Description	Count	Up	Down
Biological process	GO:0008152	metabolic process	867	281	586
Biological process	GO:0009987	cellular process	858	285	573
Biological process	GO:0065007	biological regulation	171	65	106
Biological process	GO:0050896	response to stimulus	158	65	93
Biological process	GO:0050789	regulation of biological process	139	51	88
Biological process	GO:0051179	localization	121	51	70
Biological process	GO:0023052	signaling	45	18	27
Biological process	GO:0032502	developmental process	27	6	21
Biological process	GO:0032501	multicellular organismal process	25	7	18
Biological process	GO:0044419	biological process involved in interspecies interaction between organisms	25	13	12
Biological process	GO:0048518	positive regulation of biological process	20	9	11
Biological process	GO:0000003	reproduction	20	6	14
Biological process	GO:0022414	reproductive process	20	6	14
Biological process	GO:0048519	negative regulation of biological process	15	5	10
Biological process	GO:0098754	detoxification	11	5	6
Biological process	GO:0040007	growth	6	2	4
Biological process	GO:0048511	rhythmic process	2	1	1
Biological process	GO:0019740	nitrogen utilization	1	0	1
Biological process	GO:0016032	viral process	1	0	1
Biological process	GO:0015976	carbon utilization	1	0	1
Cellular component	GO:0110165	cellular anatomical entity	1076	364	712
Cellular component	GO:0032991	protein-containing complex	143	47	96
Molecular function	GO:0003824	catalytic activity	972	350	622
Molecular function	GO:0005488	binding	824	296	528
Molecular function	GO:0005215	transporter activity	96	35	61
Molecular function	GO:0005198	structural molecule activity	75	13	62
Molecular function	GO:0140657	ATP-dependent activity	61	19	42
Molecular function	GO:0098772	molecular function regulator activity	56	19	37
Molecular function	GO:0140110	transcription regulator activity	40	11	29
Molecular function	GO:0045182	translation regulator activity	26	11	15
Molecular function	GO:0016209	antioxidant activity	25	10	15
Molecular function	GO:0060089	molecular transducer activity	17	4	13
Molecular function	GO:0140104	molecular carrier activity	9	3	6
Molecular function	GO:0044183	protein folding chaperone	7	1	6
Molecular function	GO:0003774	cytoskeletal motor activity	3	0	3
Molecular function	GO:0140299	small molecule sensor activity	2	1	1
Molecular function	GO:0045735	nutrient reservoir activity	1	0	1
Molecular function	GO:0060090	molecular adaptor activity	1	1	0

## Sheet: R-12 hpi_vs_R-12 hpu
Ontology	GO	Description	Count	Up	Down
Biological process	GO:0009987	cellular process	836	600	236
Biological process	GO:0008152	metabolic process	772	511	261
Biological process	GO:0050896	response to stimulus	182	103	79
Biological process	GO:0065007	biological regulation	161	98	63
Biological process	GO:0051179	localization	153	132	21
Biological process	GO:0050789	regulation of biological process	132	75	57
Biological process	GO:0023052	signaling	47	27	20
Biological process	GO:0032502	developmental process	37	26	11
Biological process	GO:0044419	biological process involved in interspecies interaction between organisms	30	19	11
Biological process	GO:0032501	multicellular organismal process	27	20	7
Biological process	GO:0000003	reproduction	20	14	6
Biological process	GO:0022414	reproductive process	20	14	6
Biological process	GO:0048519	negative regulation of biological process	18	12	6
Biological process	GO:0048518	positive regulation of biological process	13	9	4
Biological process	GO:0098754	detoxification	6	6	0
Biological process	GO:0040007	growth	5	5	0
Biological process	GO:0040011	locomotion	3	3	0
Biological process	GO:0015976	carbon utilization	1	0	1
Biological process	GO:0048511	rhythmic process	1	1	0
Biological process	GO:0019740	nitrogen utilization	1	1	0
Cellular component	GO:0110165	cellular anatomical entity	1142	848	294
Cellular component	GO:0032991	protein-containing complex	221	173	48
Molecular function	GO:0003824	catalytic activity	766	488	278
Molecular function	GO:0005488	binding	741	487	254
Molecular function	GO:0005215	transporter activity	99	93	6
Molecular function	GO:0005198	structural molecule activity	92	87	5
Molecular function	GO:0140657	ATP-dependent activity	52	43	9
Molecular function	GO:0140110	transcription regulator activity	38	14	24
Molecular function	GO:0016209	antioxidant activity	38	7	31
Molecular function	GO:0098772	molecular function regulator activity	36	24	12
Molecular function	GO:0045182	translation regulator activity	17	16	1
Molecular function	GO:0060089	molecular transducer activity	14	6	8
Molecular function	GO:0140104	molecular carrier activity	10	10	0
Molecular function	GO:0060090	molecular adaptor activity	5	4	1
Molecular function	GO:0003774	cytoskeletal motor activity	2	1	1
Molecular function	GO:0044183	protein folding chaperone	2	1	1
Molecular function	GO:0140299	small molecule sensor activity	2	2	0
Molecular function	GO:0045735	nutrient reservoir activity	1	1	0

## Sheet: R-3 dpi_vs_R-3 dpu
Ontology	GO	Description	Count	Up	Down
Biological process	GO:0009987	cellular process	1222	701	521
Biological process	GO:0008152	metabolic process	1165	576	589
Biological process	GO:0050896	response to stimulus	263	134	129
Biological process	GO:0065007	biological regulation	240	137	103
Biological process	GO:0051179	localization	237	180	57
Biological process	GO:0050789	regulation of biological process	196	105	91
Biological process	GO:0023052	signaling	73	42	31
Biological process	GO:0032501	multicellular organismal process	40	20	20
Biological process	GO:0044419	biological process involved in interspecies interaction between organisms	38	20	18
Biological process	GO:0032502	developmental process	38	20	18
Biological process	GO:0000003	reproduction	30	12	18
Biological process	GO:0022414	reproductive process	30	12	18
Biological process	GO:0048519	negative regulation of biological process	28	16	12
Biological process	GO:0048518	positive regulation of biological process	18	12	6
Biological process	GO:0098754	detoxification	11	8	3
Biological process	GO:0040007	growth	8	2	6
Biological process	GO:0019740	nitrogen utilization	3	3	0
Biological process	GO:0048511	rhythmic process	2	0	2
Biological process	GO:0015976	carbon utilization	1	0	1
Biological process	GO:0040011	locomotion	1	0	1
Biological process	GO:0016032	viral process	1	0	1
Cellular component	GO:0110165	cellular anatomical entity	1600	912	688
Cellular component	GO:0032991	protein-containing complex	299	204	95
Molecular function	GO:0003824	catalytic activity	1323	645	678
Molecular function	GO:0005488	binding	1126	614	512
Molecular function	GO:0005215	transporter activity	143	100	43
Molecular function	GO:0140657	ATP-dependent activity	89	48	41
Molecular function	GO:0005198	structural molecule activity	85	72	13
Molecular function	GO:0098772	molecular function regulator activity	71	39	32
Molecular function	GO:0016209	antioxidant activity	54	9	45
Molecular function	GO:0140110	transcription regulator activity	48	16	32
Molecular function	GO:0045182	translation regulator activity	31	22	9
Molecular function	GO:0060089	molecular transducer activity	28	6	22
Molecular function	GO:0140104	molecular carrier activity	18	12	6
Molecular function	GO:0060090	molecular adaptor activity	7	7	0
Molecular function	GO:0044183	protein folding chaperone	6	4	2
Molecular function	GO:0045735	nutrient reservoir activity	4	3	1
Molecular function	GO:0003774	cytoskeletal motor activity	3	1	2
Molecular function	GO:0140299	small molecule sensor activity	2	1	1
