# Supplementary material for: Temporal proteomic profiling via 4D-DIA reveals early defense mechanisms and core resistance determinants in soybean against Phakopsora pachyrhizi
Source: Stress Biol. 2025 Oct 27;5(1):63. doi: 10.1007/s44154-025-00268-z (PMC12559523; doi:10.1007/s44154-025-00268-z)
Supplement: Supplementary file 2 — Supplementary Material 2: Table S2 Enriched proteins in the purple module. [file 44154_2025_268_MOESM2_ESM.xlsx]

Accession	moduleColors	kTotal	kWithin	kOut	kDiff	Description	Gene	KEGG_Pathways
I1JUR9	purple	759.138020547004	93.568059214907	665.569961332097	-572.0019021	Uncharacterized protein OS=Glycine max OX=3847 GN=100801697 PE=3 SV=1	100801697	--
I1L5L0	purple	201.657217574141	35.0307551634541	166.626462410687	-131.5957072	Uncharacterized protein OS=Glycine max OX=3847 GN=100808020 PE=3 SV=1	100808020	--
O80412	purple	741.063895846059	80.4896766731902	660.574219172869	-580.0845425	Mitochondrial phosphate transporter OS=Glycine max OX=3847 GN=548006 PE=2 SV=1	548006	--
I1KHK2	purple	242.869199817404	47.6800170517122	195.189182765692	-147.5091657	Uncharacterized protein OS=Glycine max OX=3847 GN=GLYMA_07G046600 PE=4 SV=1	GLYMA_07G046600	--
A0A0R0HCG7	purple	356.899911407343	80.7223314504902	276.177579956852	-195.4552485	PH domain-containing protein OS=Glycine max OX=3847 GN=GLYMA_11G039900 PE=4 SV=1	GLYMA_11G039900	--
K7L147	purple	69.8281004197403	9.4159345669729	60.4121658527674	-50.99623129	AB hydrolase-1 domain-containing protein OS=Glycine max OX=3847 GN=100798034 PE=4 SV=1	100798034	--
I1KNJ6	purple	245.620982459389	37.8769674976637	207.744014961725	-169.8670475	Cytochrome b561 and DOMON domain-containing protein OS=Glycine max OX=3847 GN=100791878 PE=4 SV=1	100791878	--
A0A0R0KCS5	purple	537.161907414463	76.3377656689606	460.824141745503	-384.4863761	Uncharacterized protein OS=Glycine max OX=3847 GN=100782611 PE=3 SV=1	100782611	--
I1NEB8	purple	260.94133797793	54.4204597562395	206.520878221691	-152.1004185	Uncharacterized protein OS=Glycine max OX=3847 GN=100803306 PE=3 SV=2	100803306	--
I1JXZ0	purple	333.550080688254	70.9203675081388	262.629713180116	-191.7093457	Uncharacterized protein OS=Glycine max OX=3847 GN=100814670 PE=4 SV=1	100814670	--
I1KRN5	purple	627.720608636261	54.6654226268923	573.055186009368	-518.3897634	Uncharacterized protein OS=Glycine max OX=3847 GN=100782872 PE=3 SV=1	100782872	--
A0A0R0JG10	purple	41.0338047195323	7.77244072990492	33.2613639896274	-25.48892326	WAT1-related protein OS=Glycine max OX=3847 GN=100804932 PE=3 SV=1	100804932	--
A0A0R4J3X7	purple	657.185746837888	84.520049427292	572.665697410596	-488.145648	MFS domain-containing protein OS=Glycine max OX=3847 GN=100802679 PE=3 SV=1	100802679	--
I1LYD4	purple	180.683963614176	44.8744065839607	135.809557030215	-90.93515045	Uncharacterized protein OS=Glycine max OX=3847 GN=100817025 PE=3 SV=2	100817025	--
I1MS09	purple	249.178479032231	49.0289209005696	200.149558131662	-151.1206372	Uncharacterized protein OS=Glycine max OX=3847 GN=GLYMA_17G043000 PE=3 SV=2	GLYMA_17G043000	--
I1KYK7	purple	624.282087569723	121.961771783692	502.320315786031	-380.358544	Uncharacterized protein OS=Glycine max OX=3847 GN=100785532 PE=4 SV=1	100785532	--
I1LCE1	purple	560.494043122413	94.5452508783564	465.948792244056	-371.4035414	UDP glucuronic acid:beta-amyrin glucuronosyltransferase OS=Glycine max OX=3847 GN=100810720 PE=2 SV=1	100810720	--
A0A0R0H798	purple	118.666765151487	17.9505379264465	100.716227225041	-82.7656893	Protein DETOXIFICATION OS=Glycine max OX=3847 GN=100170750 PE=3 SV=1	100170750	--
A0A0R4J3V5	purple	353.907862985765	74.8069171837506	279.100945802014	-204.2940286	MFS domain-containing protein OS=Glycine max OX=3847 GN=GLYMA_08G035300 PE=3 SV=1	GLYMA_08G035300	--
I1KVA5	purple	546.229275305358	109.064678225196	437.164597080162	-328.0999189	Uncharacterized protein OS=Glycine max OX=3847 GN=100776620 PE=4 SV=1	100776620	--
I1KA20	purple	334.609771908323	80.2665303271928	254.34324158113	-174.0767113	STAS domain-containing protein OS=Glycine max OX=3847 GN=100804208 PE=3 SV=1	100804208	--
I1K3L0	purple	253.042482535952	43.6660803791775	209.376402156775	-165.7103218	Peptidase_M28 domain-containing protein OS=Glycine max OX=3847 GN=100796569 PE=4 SV=1	100796569	--
I1N491	purple	432.064678837746	93.9423480673913	338.122330770355	-244.1799827	AAA domain-containing protein OS=Glycine max OX=3847 GN=100777208 PE=3 SV=1	100777208	--
I1LH66	purple	312.41748009061	53.6155678646936	258.801912225917	-205.1863444	Calcium-transporting ATPase OS=Glycine max OX=3847 GN=100792691 PE=3 SV=2	100792691	--
K7MY99	purple	470.851765615461	104.999019271886	365.852746343574	-260.8537271	Calcium-transporting ATPase OS=Glycine max OX=3847 GN=100783489 PE=3 SV=1	100783489	--
K7KDT9	purple	199.141209323426	48.4485409475436	150.692668375883	-102.2441274	Uncharacterized protein OS=Glycine max OX=3847 GN=100789148 PE=3 SV=1	100789148	--
K7LAB4	purple	388.95839257575	78.2285052702774	310.729887305472	-232.501382	Probable purine permease OS=Glycine max OX=3847 GN=GLYMA_08G328400 PE=3 SV=1	GLYMA_08G328400	--
A0A0R0GCV4	purple	418.205781903657	93.7859588148558	324.419823088801	-230.6338643	Protein kinase domain-containing protein OS=Glycine max OX=3847 GN=100784274 PE=4 SV=1	100784274	--
A0A368UGX2	purple	216.457231487128	50.9805751834961	165.476656303632	-114.4960811	Protein kinase domain-containing protein OS=Glycine max OX=3847 GN=GLYMA_17G211700 PE=4 SV=1	GLYMA_17G211700	--
I1K057	purple	153.237716029629	29.7755462652822	123.462169764346	-93.6866235	Uncharacterized protein OS=Glycine max OX=3847 GN=100781909 PE=3 SV=2	100781909	--
I1M382	purple	544.505654728749	122.999898938842	421.505755789907	-298.5058569	Uncharacterized protein OS=Glycine max OX=3847 GN=100777623 PE=3 SV=1	100777623	--
I1MUJ9	purple	87.2724935207939	16.8883606373773	70.3841328834165	-53.49577225	Uncharacterized protein OS=Glycine max OX=3847 GN=100803922 PE=3 SV=1	100803922	--
I1JUA9	purple	470.133850929977	74.6994343069298	395.434416623047	-320.7349823	DUF2012 domain-containing protein OS=Glycine max OX=3847 GN=100816780 PE=4 SV=1	100816780	--
I1L3I9	purple	161.23486938754	37.4262370279312	123.808632359609	-86.38239533	Peptidase_M48 domain-containing protein OS=Glycine max OX=3847 GN=100799127 PE=4 SV=1	100799127	--
I1J9Q2	purple	523.886211641596	59.5600734617837	464.326138179812	-404.7660647	PPIase cyclophilin-type domain-containing protein OS=Glycine max OX=3847 GN=GLYMA_01G204300 PE=4 SV=1	GLYMA_01G204300	--
A0A0R4J2Z1	purple	372.649944559276	98.2255032004628	274.424441358814	-176.1989382	LEA_2 domain-containing protein OS=Glycine max OX=3847 GN=100793187 PE=4 SV=1	100793187	--
I1KT92	purple	27.1249656620992	5.0909390273998	22.0340266346994	-16.94308761	Uncharacterized protein OS=Glycine max OX=3847 GN=100783763 PE=4 SV=1	100783763	--
I1J520	purple	41.7749675591093	7.00288162878233	34.772085930327	-27.7692043	Uncharacterized protein OS=Glycine max OX=3847 GN=100775558 PE=3 SV=1	100775558	--
C5WLV2	purple	70.0291098557596	12.5484419358006	57.480667919959	-44.93222598	Uncharacterized protein OS=Glycine max OX=3847 GN=100305375 PE=2 SV=1	100305375	--
A0A0R0EJT9	purple	571.281141368617	72.0178227241156	499.263318644501	-427.2454959	Nodulin-like domain-containing protein OS=Glycine max OX=3847 GN=100796700 PE=4 SV=1	100796700	--
A0A0R0GUC4	purple	41.6681466291077	7.38176443315407	34.2863821959536	-26.90461776	Uncharacterized protein OS=Glycine max OX=3847 GN=100791489 PE=3 SV=1	100791489	--
A0A0R0I8D6	purple	160.295583707358	36.4447503124393	123.850833394918	-87.40608308	Uncharacterized protein OS=Glycine max OX=3847 GN=GLYMA_10G254100 PE=4 SV=1	GLYMA_10G254100	--
A0A0R0JAR5	purple	60.1338401134399	7.95774891409628	52.1760911993436	-44.21834229	DUF1084 domain-containing protein OS=Glycine max OX=3847 GN=100782852 PE=3 SV=1	100782852	--
A0A0R0JGD0	purple	391.956573825423	99.1606261115935	292.795947713829	-193.6353216	Uncharacterized protein OS=Glycine max OX=3847 GN=100816309 PE=4 SV=1	100816309	--
A0A0R0KPJ9	purple	407.265620059694	75.1760931948047	332.089526864889	-256.9134337	Uncharacterized protein OS=Glycine max OX=3847 GN=GLYMA_03G259400 PE=4 SV=1	GLYMA_03G259400	--
C6SXM7	purple	79.897604923811	12.1878585977432	67.7097463260679	-55.52188773	Uncharacterized protein OS=Glycine max OX=3847 GN=100306024 PE=2 SV=1	100306024	--
C6T189	purple	273.140130405286	45.2519791614161	227.88815124387	-182.6361721	Uncharacterized protein OS=Glycine max OX=3847 GN=100500282 PE=2 SV=1	100500282	--
C6TN86	purple	253.352680169695	53.2938973136809	200.058782856014	-146.7648855	Uncharacterized protein OS=Glycine max OX=3847 GN=100785795 PE=2 SV=1	100785795	--
I1KB56	purple	536.435495437937	70.7029578846761	465.732537553261	-395.0295797	Uncharacterized protein OS=Glycine max OX=3847 GN=100819345 PE=4 SV=1	100819345	--
I1KJP8	purple	288.78649809711	74.9140479813718	213.872450115739	-138.9584021	Uncharacterized protein OS=Glycine max OX=3847 GN=100814741 PE=3 SV=1	100814741	--
I1L549	purple	248.974501009815	40.9911376722384	207.983363337577	-166.9922257	Uncharacterized protein OS=Glycine max OX=3847 GN=100809246 PE=3 SV=1	100809246	--
I1LEZ1	purple	57.6320565653897	11.5610038603102	46.0710527050794	-34.51004884	Nodulin-like domain-containing protein OS=Glycine max OX=3847 GN=100776865 PE=4 SV=1	100776865	--
I1M0Z1	purple	453.267951041508	74.7384651863545	378.529485855153	-303.7910207	Uncharacterized protein OS=Glycine max OX=3847 GN=100794315 PE=4 SV=1	100794315	--
I1MAD0	purple	330.216929445948	63.9793354172071	266.237594028741	-202.2582586	Uncharacterized protein OS=Glycine max OX=3847 GN=102660467 PE=4 SV=1	102660467	--
I1MYM9	purple	581.355993904903	70.5658952543607	510.790098650542	-440.2242034	Uncharacterized protein OS=Glycine max OX=3847 GN=100811265 PE=4 SV=1	100811265	--
I1MZH0	purple	469.83519855805	105.23433531531	364.600863242739	-259.3665279	Uncharacterized protein OS=Glycine max OX=3847 GN=100799172 PE=4 SV=1	100799172	--
K7M555	purple	14.2486272577696	1.47439448150063	12.774232776269	-11.29983829	Uncharacterized protein OS=Glycine max OX=3847 GN=100806343 PE=4 SV=1	100806343	--
K7MTU1	purple	406.917135835059	80.2352521413614	326.681883693697	-246.4466316	Uncharacterized protein OS=Glycine max OX=3847 GN=100808049 PE=3 SV=1	100808049	--
C6T218	purple	68.502464264263	9.24350818595707	59.2589560783059	-50.01544789	Cytochrome b5 heme-binding domain-containing protein OS=Glycine max OX=3847 GN=100500537 PE=2 SV=1	100500537	--
K7LF19	purple	452.912806825299	69.7163272851812	383.196479540117	-313.4801523	MFS domain-containing protein OS=Glycine max OX=3847 GN=100786783 PE=3 SV=1	100786783	--
A0A0R4J4K4	purple	498.512823670786	109.421601168387	389.0912225	-279.6696213	Protein DETOXIFICATION OS=Glycine max OX=3847 GN=100795338 PE=3 SV=1	100795338	--
K7LTZ3	purple	271.935697920425	55.2308916962561	216.704806224169	-161.4739145	Uncharacterized protein OS=Glycine max OX=3847 GN=GLYMA_12G099300 PE=3 SV=1	GLYMA_12G099300	--
I1KIV1	purple	385.520809334476	104.305331087179	281.215478247296	-176.9101472	Uncharacterized protein OS=Glycine max OX=3847 GN=GLYMA_07G089800 PE=3 SV=1	GLYMA_07G089800	--
A0A0R0F7R2	purple	586.21812024363	90.492093037852	495.726027205778	-405.2339342	ZT_dimer domain-containing protein OS=Glycine max OX=3847 GN=GLYMA_18G050400 PE=4 SV=1	GLYMA_18G050400	--
Q2V732	purple	9.49591812951416	0.705445976454906	8.79047215305925	-8.085026177	VHS and GAT domain protein OS=Glycine max OX=3847 GN=732580 PE=2 SV=1	732580	--
I1JDI4	purple	332.864394147802	70.7906661178232	262.073728029979	-191.2830619	CRAL-TRIO domain-containing protein OS=Glycine max OX=3847 GN=100811048 PE=4 SV=1	100811048	--
I1KYY6	purple	270.347303192477	67.7242052752192	202.623097917258	-134.8988926	Uncharacterized protein OS=Glycine max OX=3847 GN=100804604 PE=3 SV=1	100804604	--
I1K3A6	purple	584.305305842884	118.200440124376	466.104865718508	-347.9044256	Uncharacterized protein OS=Glycine max OX=3847 GN=100812743 PE=3 SV=1	100812743	--
I1KTG7	purple	223.674707737066	54.0671651019611	169.607542635105	-115.5403775	Uncharacterized protein OS=Glycine max OX=3847 GN=100802668 PE=3 SV=1	100802668	--
I1K792	purple	17.5154708717597	1.73286585959889	15.7826050121608	-14.04973915	PsbP domain-containing protein OS=Glycine max OX=3847 GN=100805637 PE=4 SV=1	100805637	--
C6SWL2	purple	30.6342484175603	5.30641279855153	25.3278356190087	-20.02142282	CAAD domain-containing protein OS=Glycine max OX=3847 GN=100305776 PE=2 SV=1	100305776	--
I1KV46	purple	46.4476368689782	5.35752611670933	41.0901107522688	-35.73258464	Uncharacterized protein OS=Glycine max OX=3847 GN=100805317 PE=3 SV=1	100805317	--
I1MGR0	purple	46.6143245542597	8.45662779392363	38.1576967603361	-29.70106897	Uncharacterized protein OS=Glycine max OX=3847 GN=100792944 PE=3 SV=1	100792944	--
A0A0R0KMA9	purple	160.606485382103	29.8516490879588	130.754836294144	-100.9031872	LEA_2 domain-containing protein OS=Glycine max OX=3847 GN=GLYMA_03G201300 PE=4 SV=1	GLYMA_03G201300	--
I1NAT7	purple	197.554231350873	41.1100216289972	156.444209721875	-115.3341881	LEA_2 domain-containing protein OS=Glycine max OX=3847 GN=100807701 PE=4 SV=1	100807701	--
I1LIT6	purple	35.4857847181903	4.84693284201803	30.6388518761723	-25.79191903	Calcium-transporting ATPase OS=Glycine max OX=3847 GN=100787728 PE=3 SV=1	100787728	--
I1LA34	purple	608.207304993001	69.6224423782022	538.584862614799	-468.9624202	Calcium-transporting ATPase OS=Glycine max OX=3847 GN=100785768 PE=3 SV=1	100785768	--
I1M6F4	purple	196.116014696913	45.6722965230561	150.443718173856	-104.7714217	Uncharacterized protein OS=Glycine max OX=3847 GN=GLYMA_14G012800 PE=4 SV=1	GLYMA_14G012800	--
K7KBM9	purple	195.403374279158	40.4845441409392	154.918830138219	-114.434286	Uncharacterized protein OS=Glycine max OX=3847 GN=GLYMA_02G301200 PE=4 SV=1	GLYMA_02G301200	--
I1JVV4	purple	315.402712162112	86.7896697845801	228.613042377532	-141.8233726	Uncharacterized protein OS=Glycine max OX=3847 GN=100784391 PE=3 SV=2	100784391	--
A0A0R0ELK1	purple	290.468232441065	70.0715516989512	220.396680742114	-150.325129	Mechanosensitive ion channel protein OS=Glycine max OX=3847 GN=100789882 PE=3 SV=1	100789882	--
I1JU26	purple	340.018565577697	58.830361687293	281.188203890404	-222.3578422	Copper transport protein OS=Glycine max OX=3847 GN=100815028 PE=3 SV=1	100815028	--
K7L6C1	purple	148.590870627774	30.796757382221	117.794113245553	-86.99735586	AA_permease_C domain-containing protein OS=Glycine max OX=3847 GN=100794163 PE=4 SV=1	100794163	--
I1KG13	purple	449.908330463413	89.9266782602438	359.981652203169	-270.0549739	Uncharacterized protein OS=Glycine max OX=3847 GN=GLYMA_07G000300 PE=3 SV=1	GLYMA_07G000300	--
K7KYH8	purple	170.493145297666	34.6809384616736	135.812206835993	-101.1312684	Phospholipid-transporting ATPase OS=Glycine max OX=3847 GN=100813836 PE=3 SV=1	100813836	--
A0A0R0GIZ1	purple	154.908682392374	35.1818280871334	119.726854305241	-84.54502622	LRRNT_2 domain-containing protein OS=Glycine max OX=3847 GN=GLYMA_14G042900 PE=3 SV=1	GLYMA_14G042900	--
C6T1Z6	purple	387.983130374016	86.6900561030701	301.293074270946	-214.6030182	CASP-like protein 4D1 OS=Glycine max OX=3847 PE=2 SV=1	--	--
I1KXH7	purple	77.947405037831	15.6072393907912	62.3401656470398	-46.73292626	Potassium transporter OS=Glycine max OX=3847 GN=100814419 PE=3 SV=2	100814419	--
I1N306	purple	314.679074632751	70.9705412623816	243.708533370369	-172.7379921	Ammonium transporter OS=Glycine max OX=3847 GN=100783281 PE=3 SV=1	100783281	--
I1JS74	purple	409.861003429609	52.5092896163879	357.351713813221	-304.8424242	eIF-2B GDP-GTP exchange factor subunit alpha OS=Glycine max OX=3847 GN=100799015 PE=3 SV=1	100799015	--
I1JSY1	purple	170.158753501742	33.3189096113046	136.839843890437	-103.5209343	Prolyl endopeptidase OS=Glycine max OX=3847 GN=100776544 PE=3 SV=1	100776544	--
I1JDM8	purple	668.179122083062	64.0091919318569	604.169930151206	-540.1607382	W2 domain-containing protein OS=Glycine max OX=3847 GN=GLYMA_02G090800 PE=3 SV=1	GLYMA_02G090800	--
I1MEH8	purple	50.0069326977988	10.7021559895287	39.3047767082701	-28.60262072	Uncharacterized protein OS=Glycine max OX=3847 GN=GLYMA_15G073200 PE=3 SV=1	GLYMA_15G073200	--
I1M0B2	purple	116.849530234879	17.2661161037576	99.5834141311212	-82.31729803	Vesicle-fusing ATPase OS=Glycine max OX=3847 GN=100791847 PE=3 SV=1	100791847	--
I1MGT7	purple	162.783869232806	33.4727205189297	129.311148713877	-95.83842819	EGF_CA domain-containing protein OS=Glycine max OX=3847 GN=100790467 PE=3 SV=1	100790467	--
I1LNK6	purple	351.827732766755	83.4034957923146	268.42423697444	-185.0207412	Uncharacterized protein OS=Glycine max OX=3847 GN=100809676 PE=4 SV=1	100809676	--
A0A0R0L0Q0	purple	708.721312329926	75.4884547775189	633.232857552407	-557.7444028	Uncharacterized protein OS=Glycine max OX=3847 GN=100795617 PE=3 SV=1	100795617	--
I1JEN4	purple	691.082598158863	105.792906930352	585.289691228511	-479.4967843	TLC domain-containing protein OS=Glycine max OX=3847 GN=GLYMA_02G126800 PE=4 SV=1	GLYMA_02G126800	--
C6T2N0	purple	327.126192362597	86.6529360259469	240.47325633665	-153.8203203	PRA1 family protein OS=Glycine max OX=3847 GN=100526887 PE=2 SV=1	100526887	--
I1M5D1	purple	506.093824575513	86.532024279787	419.561800295726	-333.029776	PRA1 family protein OS=Glycine max OX=3847 GN=100788152 PE=3 SV=1	100788152	--
B6ZK00	purple	296.092455370594	62.6015020016842	233.490953368909	-170.8894514	Peroxisomal biogenesis factor 11 family protein OS=Glycine max OX=3847 GN=100301880 PE=2 SV=1	100301880	--
A0A0R0K2F5	purple	89.127563099801	13.5613754336431	75.5661876661579	-62.00481223	MaoC-like domain-containing protein OS=Glycine max OX=3847 GN=100819304 PE=4 SV=1	100819304	--
I1MLQ4	purple	312.66952120816	70.5512959601424	242.118225248017	-171.5669293	Uncharacterized protein OS=Glycine max OX=3847 GN=100795040 PE=4 SV=1	100795040	--
I1KFH2	purple	589.694973921168	78.5731993216982	511.121774599469	-432.5485753	Str_synth domain-containing protein OS=Glycine max OX=3847 GN=100803331 PE=3 SV=1	100803331	--
I1MMY1	purple	369.343358027865	83.0888931865949	286.25446484127	-203.1655717	Str_synth domain-containing protein OS=Glycine max OX=3847 GN=100778397 PE=3 SV=1	100778397	--
I1JN75	purple	594.836773386065	78.9028812797133	515.933892106352	-437.0310108	Str_synth domain-containing protein OS=Glycine max OX=3847 GN=100788609 PE=3 SV=1	100788609	--
A0A0R0KM57	purple	441.493808186103	100.63793779891	340.855870387193	-240.2179326	Uncharacterized protein OS=Glycine max OX=3847 GN=100800586 PE=3 SV=1	100800586	--
A0A0R0KBF6	purple	365.369666834615	67.8110072861638	297.558659548451	-229.7476523	PX domain-containing protein OS=Glycine max OX=3847 GN=100792151 PE=4 SV=1	100792151	--
C6SXG5	purple	392.117901661769	84.6117985012034	307.506103160566	-222.8943047	Uncharacterized protein OS=Glycine max OX=3847 GN=100777981 PE=2 SV=1	100777981	--
C6TAF0	purple	152.071516572344	30.0186136831724	122.052902889172	-92.03428921	Mitochondrial import inner membrane translocase subunit Tim21 OS=Glycine max OX=3847 GN=100779212 PE=2 SV=1	100779212	--
I1MJN2	purple	620.512943034924	101.206539462643	519.306403572281	-418.0998641	ADP/ATP translocase OS=Glycine max OX=3847 GN=100789942 PE=3 SV=1	100789942	--
A0A0R0EJV6	purple	243.628168828032	45.6756082510158	197.952560577016	-152.2769523	Mitochondrial pyruvate carrier OS=Glycine max OX=3847 GN=106794112 PE=3 SV=1	106794112	--
I1KZY3	purple	438.935129284434	100.8032372	338.131892085034	-237.3286549	Mitochondrial pyruvate carrier OS=Glycine max OX=3847 GN=GLYMA_09G009300 PE=3 SV=1	GLYMA_09G009300	--
I1LF33	purple	144.061439556379	26.6890110934204	117.372428462959	-90.68341737	Mitochondrial pyruvate carrier OS=Glycine max OX=3847 GN=GLYMA_10G280800 PE=3 SV=1	GLYMA_10G280800	--
I1JIU3	purple	560.340218342288	73.2165260171856	487.123692325102	-413.9071663	Uncharacterized protein OS=Glycine max OX=3847 GN=100799669 PE=4 SV=1	100799669	--
Q7XZQ1	purple	413.897179683229	95.6070088322465	318.290170850982	-222.683162	Ubiquinol oxidase OS=Glycine max OX=3847 GN=Aox2b PE=3 SV=1	Aox2b	--
K7MYC4	purple	618.35698087328	100.190474227415	518.166506645866	-417.9760324	Uncharacterized protein OS=Glycine max OX=3847 GN=100788622 PE=3 SV=1	100788622	--
I1N2B3	purple	239.226367815483	62.0606186484751	177.165749167008	-115.1051305	Uncharacterized protein OS=Glycine max OX=3847 GN=100803251 PE=3 SV=1	100803251	--
A0A0R4J4T5	purple	33.3695728235662	3.82183979941173	29.5477330241544	-25.72589322	Leucine carboxyl methyltransferase 1 homolog OS=Glycine max OX=3847 GN=100801193 PE=3 SV=1	100801193	--
I1LWC8	purple	423.03067004211	92.3042284185695	330.726441623541	-238.4222132	Uncharacterized protein OS=Glycine max OX=3847 GN=GLYMA_13G072300 PE=4 SV=1	GLYMA_13G072300	--
K7MNG2	purple	36.4950478301338	2.29480524736299	34.2002425827708	-31.90543734	Cytosolic Fe-S cluster assembly factor NBP35 OS=Glycine max OX=3847 GN=100777003 PE=3 SV=1	100777003	--
A0A0R0HXB1	purple	350.351344530879	58.8799458462423	291.471398684637	-232.5914528	Uncharacterized protein OS=Glycine max OX=3847 GN=100803429 PE=3 SV=1	100803429	--
K7K7X9	purple	36.5642122384678	6.41519938776369	30.1490128507041	-23.73381346	Uncharacterized protein OS=Glycine max OX=3847 GN=GLYMA_02G123300 PE=4 SV=1	GLYMA_02G123300	--
I1KIN9	purple	404.818039917751	96.9935405285641	307.824499389187	-210.8309589	Protein kinase domain-containing protein OS=Glycine max OX=3847 GN=GLYMA_07G084300 PE=4 SV=1	GLYMA_07G084300	--
I1JD99	purple	23.0194858518891	3.13413340196227	19.8853524499268	-16.75121905	CS domain-containing protein OS=Glycine max OX=3847 GN=100798465 PE=3 SV=1	100798465	--
I1KUR4	purple	187.736771201551	26.5107375659242	161.226033635627	-134.7152961	Non-specific serine/threonine protein kinase OS=Glycine max OX=3847 GN=100819017 PE=3 SV=1	100819017	--
A0A0R0KR12	purple	8.08163511690424	1.44535457375052	6.63628054315373	-5.190925969	Uncharacterized protein OS=Glycine max OX=3847 GN=GLYMA_03G047200 PE=4 SV=1	GLYMA_03G047200	--
I1KTD7	purple	57.0168933121079	5.8281875966896	51.1887057154183	-45.36051812	Uncharacterized protein OS=Glycine max OX=3847 GN=100793461 PE=4 SV=1	100793461	--
I1L0T3	purple	503.582872489031	91.8897093383984	411.693163150632	-319.8034538	CG-1 domain-containing protein OS=Glycine max OX=3847 GN=100776839 PE=3 SV=2	100776839	--
A0A0R0J1S6	purple	519.670896255706	58.0022513585485	461.668644897158	-403.6663935	DEK C-terminal domain-containing protein OS=Glycine max OX=3847 GN=100812080 PE=4 SV=1	100812080	--
A0A0R0JP45	purple	37.546896091135	6.62726759330303	30.9196284978319	-24.2923609	Peptidyl-prolyl cis-trans isomerase OS=Glycine max OX=3847 GN=GLYMA_06G195800 PE=3 SV=1	GLYMA_06G195800	--
A0A0R0JIW8	purple	476.591553933146	89.161971782872	387.429582150274	-298.2676104	Tudor domain-containing protein OS=Glycine max OX=3847 GN=100781036 PE=4 SV=1	100781036	--
I1JRL2	purple	410.450845414531	77.2624533978518	333.188392016679	-255.9259386	Uncharacterized protein OS=Glycine max OX=3847 GN=100790030 PE=3 SV=1	100790030	--
I1NC70	purple	29.7265487050328	3.06915492097477	26.657393784058	-23.58823886	Uncharacterized protein OS=Glycine max OX=3847 GN=100779712 PE=3 SV=1	100779712	--
K7M6I8	purple	16.5311700273033	2.59665987356237	13.9345101537409	-11.33785028	cwf21 domain-containing protein OS=Glycine max OX=3847 GN=100792927 PE=4 SV=1	100792927	--
K7KJ93	purple	7.33087991108428	0.723117541570442	6.60776236951383	-5.884644828	Uncharacterized protein OS=Glycine max OX=3847 GN=GLYMA_04G100400 PE=3 SV=1	GLYMA_04G100400	--
I1MRU5	purple	285.800240056335	69.4375753589239	216.362664697412	-146.9250893	Carboxypeptidase OS=Glycine max OX=3847 GN=100815141 PE=3 SV=1	100815141	--
I1MSN3	purple	436.710128978687	58.6603233918589	378.049805586828	-319.3894822	Metaxin OS=Glycine max OX=3847 GN=100786767 PE=3 SV=1	100786767	--
I1JF32	purple	93.3292055795202	15.7242076564325	77.6049979230877	-61.88079027	H15 domain-containing protein OS=Glycine max OX=3847 GN=GLYMA_02G140900 PE=3 SV=1	GLYMA_02G140900	--
I1L8A9	purple	153.912062525097	33.446717832943	120.465344692154	-87.01862686	H15 domain-containing protein OS=Glycine max OX=3847 GN=100795994 PE=3 SV=1	100795994	--
I1MD00	purple	155.145594943056	39.8380344978432	115.307560445213	-75.46952595	Uncharacterized protein OS=Glycine max OX=3847 GN=100778198 PE=3 SV=1	100778198	--
K7M3M8	purple	480.367714559411	100.502764690387	379.864949869023	-279.3621852	Uncharacterized protein OS=Glycine max OX=3847 GN=GLYMA_13G349200 PE=3 SV=1	GLYMA_13G349200	--
A0A0R0KFD0	purple	396.457681975502	83.5868245329699	312.870857442532	-229.2840329	HMG box domain-containing protein OS=Glycine max OX=3847 GN=GLYMA_03G060200 PE=3 SV=1	GLYMA_03G060200	--
I1MNF1	purple	557.523702512555	77.1026816309331	480.421020881622	-403.3183393	MFS domain-containing protein OS=Glycine max OX=3847 GN=100779637 PE=3 SV=1	100779637	--
A0A0R0IKU5	purple	529.28470224392	63.0916296977365	466.193072546184	-403.1014428	Uncharacterized protein OS=Glycine max OX=3847 GN=GLYMA_08G045800 PE=3 SV=1	GLYMA_08G045800	--
K7MMF4	purple	584.894617851054	71.8453226933667	513.049295157687	-441.2039725	ATP synthase protein MI25 OS=Glycine max OX=3847 GN=GLYMA_17G185600 PE=3 SV=1	GLYMA_17G185600	--
K7LDZ9	purple	475.783641708305	60.106632475933	415.677009232372	-355.5703768	Post-GPI attachment to proteins factor 3 OS=Glycine max OX=3847 GN=GLYMA_09G147300 PE=3 SV=1	GLYMA_09G147300	--
I1MXC3	purple	144.073640217603	25.7219111986019	118.351729019001	-92.62981782	Hist_deacetyl domain-containing protein OS=Glycine max OX=3847 GN=100781276 PE=4 SV=1	100781276	--
I1LEK0	purple	215.613496390928	37.8266528580931	177.786843532835	-139.9601907	Glycosyltransferase OS=Glycine max OX=3847 GN=100778995 PE=3 SV=2	100778995	--
I1JYD1	purple	446.172004836478	99.3441749612778	346.8278299	-247.4836549	AB hydrolase-1 domain-containing protein OS=Glycine max OX=3847 GN=100527813 PE=4 SV=1	100527813	--
C6T1W3	purple	469.922921588787	63.1477796731474	406.77514191564	-343.6273622	Uncharacterized protein OS=Glycine max OX=3847 GN=100137078 PE=2 SV=1	100137078	--
I1MXD2	purple	327.317022438367	65.8476367712206	261.469385667146	-195.6217489	Uncharacterized protein OS=Glycine max OX=3847 GN=100783789 PE=3 SV=1	100783789	--
A0A0R0K3C1	purple	138.508328702416	26.4250544293137	112.083274273103	-85.65821984	VDE domain-containing protein OS=Glycine max OX=3847 GN=100812383 PE=4 SV=1	100812383	--
I1L3T1	purple	281.968271329403	77.5243992966533	204.443872032749	-126.9194727	UDP-glycosyltransferase 708D1 OS=Glycine max OX=3847 GN=UGT708D1 PE=1 SV=1	UGT708D1	--
A0A0R0JLB2	purple	547.672723385871	74.76504623	472.907677159311	-398.1426309	GLOBIN domain-containing protein OS=Glycine max OX=3847 GN=100813647 PE=3 SV=1	100813647	--
I1NGR9	purple	130.164117831217	27.8312841819861	102.332833649231	-74.50154947	Uncharacterized protein OS=Glycine max OX=3847 GN=100787756 PE=4 SV=1	100787756	--
I1LNX0	purple	374.857242809527	92.3216594738639	282.535583335663	-190.2139239	Fe2OG dioxygenase domain-containing protein OS=Glycine max OX=3847 GN=100802243 PE=3 SV=1	100802243	--
I1M8K4	purple	213.122099307682	50.9388120412218	162.18328726646	-111.2444752	Patatin OS=Glycine max OX=3847 GN=100777122 PE=3 SV=1	100777122	--
C6TNW0	purple	323.014196624383	68.4555026114541	254.558694012929	-186.1031914	Uncharacterized protein OS=Glycine max OX=3847 GN=100814321 PE=2 SV=1	100814321	--
I1JEV3	purple	388.901190101072	79.8974743176915	309.003715783381	-229.1062415	PKS_ER domain-containing protein OS=Glycine max OX=3847 GN=100797559 PE=4 SV=1	100797559	--
I1K635	purple	38.7359589274194	3.88877599132383	34.8471829360956	-30.95840694	AMP_N domain-containing protein OS=Glycine max OX=3847 GN=GLYMA_05G222900 PE=4 SV=1	GLYMA_05G222900	--
A0A0R0GMB8	purple	448.010520884124	81.9081868192323	366.102334064892	-284.1941472	Uncharacterized protein OS=Glycine max OX=3847 GN=GLYMA_14G198600 PE=4 SV=1	GLYMA_14G198600	--
I1JMA7	purple	240.995049426493	43.5238002104319	197.471249216061	-153.947449	Glycosyltransferase OS=Glycine max OX=3847 GN=100801303 PE=3 SV=1	100801303	--
I1N6G2	purple	207.991475550083	43.5583947918268	164.433080758256	-120.874686	Glycosyltransferase OS=Glycine max OX=3847 GN=100798148 PE=3 SV=1	100798148	--
I1L776	purple	251.70440616382	60.8977285789872	190.806677584833	-129.908949	Uncharacterized protein OS=Glycine max OX=3847 GN=GLYMA_09G281900 PE=3 SV=1	GLYMA_09G281900	--
I1JCM4	purple	279.962574912325	70.4933805872309	209.469194325094	-138.9758137	AAA domain-containing protein OS=Glycine max OX=3847 GN=100788420 PE=3 SV=1	100788420	--
I1LQ12	purple	294.571713254246	74.9418944434173	219.629818810828	-144.6879244	AAA domain-containing protein OS=Glycine max OX=3847 GN=100789716 PE=3 SV=1	100789716	--
C6T2Q8	purple	227.642088058924	56.828638716014	170.81344934291	-113.9848106	EF-hand domain-containing protein OS=Glycine max OX=3847 GN=100526914 PE=2 SV=1	100526914	--
E6YBW4	purple	75.978713555752	16.8882243323128	59.0904892234392	-42.20226489	Pathogenesis-related protein 10 OS=Glycine max OX=3847 GN=PR10 PE=2 SV=1	PR10	--
I1MN10	purple	79.7354449127268	17.8695825375396	61.8658623751871	-43.99627984	Protein-serine/threonine phosphatase OS=Glycine max OX=3847 GN=100782689 PE=3 SV=1	100782689	--
A0A0R4J3S3	purple	454.254010823622	58.1131085357824	396.140902287839	-338.0277938	Non-specific serine/threonine protein kinase OS=Glycine max OX=3847 GN=100786078 PE=3 SV=1	100786078	--
I1JKU0	purple	373.369909819798	70.4696826498824	302.900227169916	-232.4305445	Protein kinase domain-containing protein OS=Glycine max OX=3847 GN=100804500 PE=4 SV=2	100804500	--
K7MHL9	purple	273.326750999116	69.4438430189953	203.882907980121	-134.439065	Protein kinase domain-containing protein OS=Glycine max OX=3847 GN=100789079 PE=4 SV=1	100789079	--
K7KVS7	purple	316.626942711833	49.9353592164761	266.691583495357	-216.7562243	Pantothenate kinase 2 OS=Glycine max OX=3847 GN=100781580 PE=3 SV=1	100781580	--
I1M4Q6	purple	233.357772707661	48.1779695492583	185.179803158402	-137.0018336	GH18 domain-containing protein OS=Glycine max OX=3847 GN=100819164 PE=3 SV=1	100819164	--
A0A0R0KN84	purple	296.032984811118	72.3109526646889	223.722032146429	-151.4110795	Uncharacterized protein OS=Glycine max OX=3847 GN=GLYMA_03G226800 PE=3 SV=1	GLYMA_03G226800	--
I1JKS8	purple	387.75911918049	89.3816552369753	298.377463943515	-208.9958087	Uncharacterized protein OS=Glycine max OX=3847 GN=100805576 PE=3 SV=1	100805576	--
C6THU0	purple	300.454781327803	74.1574136652827	226.29736766252	-152.139954	AB hydrolase-1 domain-containing protein OS=Glycine max OX=3847 GN=100790275 PE=2 SV=1	100790275	--
I1J6A8	purple	16.5459718583773	2.03185254898447	14.5141193093929	-12.48226676	zf-LSD1 domain-containing protein OS=Glycine max OX=3847 GN=100788737 PE=4 SV=1	100788737	--
I1J8H3	purple	80.7548599747449	15.1148156724281	65.6400443023168	-50.52522863	Peptidase A1 domain-containing protein OS=Glycine max OX=3847 GN=100808171 PE=3 SV=1	100808171	--
A0A0R0J541	purple	135.85285265777	30.8113213372457	105.041531320525	-74.23020998	Uncharacterized protein OS=Glycine max OX=3847 GN=100794512 PE=4 SV=1	100794512	--
I1KB51	purple	156.377136922593	29.1649478972159	127.212189025377	-98.04724113	AB hydrolase-1 domain-containing protein OS=Glycine max OX=3847 GN=100816311 PE=4 SV=1	100816311	--
A0A0R4J3M1	purple	283.946183957606	42.8887187923712	241.057465165235	-198.1687464	Uncharacterized protein OS=Glycine max OX=3847 GN=100809918 PE=3 SV=1	100809918	--
I1JS33	purple	8.02586701484677	0.951686158274651	7.07418085657212	-6.122494698	Uncharacterized protein OS=Glycine max OX=3847 GN=100790907 PE=4 SV=1	100790907	--
K7KWV0	purple	17.545693469592	2.11452359041989	15.4311698791721	-13.31664629	Uncharacterized protein OS=Glycine max OX=3847 GN=GLYMA_06G232600 PE=4 SV=1	GLYMA_06G232600	--
K7LXC0	purple	235.774321124179	48.6159290594919	187.158392064687	-138.542463	RNase H type-1 domain-containing protein OS=Glycine max OX=3847 GN=100796237 PE=4 SV=1	100796237	--
I1K0R9	purple	307.143003314587	58.8527012966879	248.290302017899	-189.4376007	Uncharacterized protein OS=Glycine max OX=3847 GN=100791851 PE=4 SV=2	100791851	--
I1MEX4	purple	20.3971098116224	2.91491270284711	17.4821971087753	-14.56728441	MACPF domain-containing protein OS=Glycine max OX=3847 GN=100789061 PE=4 SV=1	100789061	--
A0A0R0FGF4	purple	247.381061965393	56.0169440091675	191.364117956226	-135.3471739	WAK_assoc domain-containing protein OS=Glycine max OX=3847 GN=GLYMA_18G294600 PE=4 SV=1	GLYMA_18G294600	--
A0A0R0G8T3	purple	184.034036533871	42.5626620705442	141.471374463327	-98.90871239	Uncharacterized protein OS=Glycine max OX=3847 GN=GLYMA_15G131300 PE=4 SV=1	GLYMA_15G131300	--
A0A0R0HAK7	purple	31.9898313833732	3.01112273883018	28.978708644543	-25.96758591	Uncharacterized protein OS=Glycine max OX=3847 GN=100792668 PE=4 SV=1	100792668	--
A0A0R0HYZ6	purple	97.694776676486	27.2848795706332	70.4098971058528	-43.12501754	Uncharacterized protein OS=Glycine max OX=3847 GN=GLYMA_10G253700 PE=4 SV=1	GLYMA_10G253700	--
A0A0R0I712	purple	82.4812108934363	18.5955134242205	63.8856974692159	-45.29018404	Uncharacterized protein OS=Glycine max OX=3847 GN=100788258 PE=4 SV=1	100788258	--
C6SYB8	purple	132.81235405756	33.9099804944927	98.9023735630671	-64.99239307	Uncharacterized protein OS=Glycine max OX=3847 GN=100306181 PE=2 SV=1	100306181	--
C6T0M5	purple	59.482729848097	10.0672900994273	49.4154397486698	-39.34814965	Uncharacterized protein OS=Glycine max OX=3847 GN=100500136 PE=2 SV=1	100500136	--
C6T0X5	purple	182.569901094519	32.3065376528242	150.263363441695	-117.9568258	Uncharacterized protein OS=Glycine max OX=3847 GN=100500194 PE=2 SV=1	100500194	--
C6T2H8	purple	254.299647048931	70.5044170769725	183.795229971959	-113.2908129	Uncharacterized protein OS=Glycine max OX=3847 GN=100500690 PE=2 SV=1	100500690	--
C6T7E0	purple	535.126102562081	88.3337486501691	446.792353911912	-358.4586053	Uncharacterized protein OS=Glycine max OX=3847 GN=100799271 PE=2 SV=1	100799271	--
C6TCG9	purple	212.118941821395	40.9587545076402	171.160187313755	-130.2014328	Uncharacterized protein OS=Glycine max OX=3847 GN=100817054 PE=2 SV=1	100817054	--
C6TFF7	purple	311.045865522467	69.5032042575785	241.542661264888	-172.039457	Uncharacterized protein OS=Glycine max OX=3847 GN=100788713 PE=2 SV=1	100788713	--
C6TLE4	purple	519.607234078561	74.1665037892267	445.440730289334	-371.2742265	Uncharacterized protein OS=Glycine max OX=3847 GN=100806152 PE=2 SV=1	100806152	--
I1J5I7	purple	6.46251111153542	0.390365894866692	6.07214521666873	-5.681779322	Uncharacterized protein OS=Glycine max OX=3847 GN=100811752 PE=4 SV=1	100811752	--
I1J5N7	purple	151.990409609535	38.8947029379452	113.09570667159	-74.20100373	Uncharacterized protein OS=Glycine max OX=3847 GN=100819761 PE=4 SV=1	100819761	--
I1JFI7	purple	196.178491828293	42.0945390833398	154.083952744953	-111.9894137	Usp domain-containing protein OS=Glycine max OX=3847 GN=100816212 PE=4 SV=1	100816212	--
I1JGW3	purple	361.903297853513	66.3857150040186	295.517582849495	-229.1318678	Uncharacterized protein OS=Glycine max OX=3847 GN=100802714 PE=4 SV=1	100802714	--
I1JJY2	purple	315.540884304433	39.0660709668012	276.474813337631	-237.4087424	GOLD domain-containing protein OS=Glycine max OX=3847 GN=100778827 PE=4 SV=2	100778827	--
I1K7F5	purple	122.250265176069	22.2106784610471	100.039586715022	-77.82890825	MaoC-like domain-containing protein OS=Glycine max OX=3847 GN=GLYMA_06G019900 PE=4 SV=1	GLYMA_06G019900	--
I1K811	purple	42.5288136482221	6.46379897169404	36.065014676528	-29.6012157	Uncharacterized protein OS=Glycine max OX=3847 GN=100775661 PE=4 SV=1	100775661	--
I1KF57	purple	547.250506020447	86.7150349389665	460.535471081481	-373.8204361	Uncharacterized protein OS=Glycine max OX=3847 GN=GLYMA_06G297500 PE=4 SV=1	GLYMA_06G297500	--
I1L0F8	purple	28.6416618873668	4.59161347997369	24.0500484073931	-19.45843493	Uncharacterized protein OS=Glycine max OX=3847 GN=100791925 PE=4 SV=1	100791925	--
I1L999	purple	218.933450726929	42.3579503800783	176.575500346851	-134.21755	Uncharacterized protein OS=Glycine max OX=3847 GN=100817281 PE=3 SV=1	100817281	--
I1LN79	purple	80.3004751849619	18.6323045669017	61.6681706180601	-43.03586605	Uncharacterized protein OS=Glycine max OX=3847 GN=GLYMA_11G250500 PE=3 SV=1	GLYMA_11G250500	--
I1M033	purple	81.0827860807677	16.5935935117084	64.4891925690593	-47.89559906	SGNH_hydro domain-containing protein OS=Glycine max OX=3847 GN=100801018 PE=4 SV=1	100801018	--
I1MYF4	purple	106.024719785922	24.4326245149477	81.5920952709745	-57.15947076	Uncharacterized protein OS=Glycine max OX=3847 GN=100816931 PE=3 SV=1	100816931	--
K7KSA7	purple	25.9612631136364	5.59502359658476	20.3662395170517	-14.77121592	Uncharacterized protein OS=Glycine max OX=3847 GN=102665955 PE=4 SV=1	102665955	--
K7L831	purple	97.5774102224996	12.8944853660847	84.6829248564149	-71.78843949	Uncharacterized protein OS=Glycine max OX=3847 GN=GLYMA_08G219600 PE=4 SV=1	GLYMA_08G219600	--
K7N2F4	purple	442.905413714315	51.6979712211062	391.207442493209	-339.5094713	Uncharacterized protein OS=Glycine max OX=3847 GN=100789181 PE=4 SV=1	100789181	--
K7N4W2	purple	80.1911124824964	10.2773207238182	69.9137917586782	-59.63647103	Uncharacterized protein OS=Glycine max OX=3847 GN=100796032 PE=4 SV=1	100796032	--
A0A0R0EXM7	purple	594.335879162753	68.5534780381223	525.782401124631	-457.2289231	DEK C-terminal domain-containing protein OS=Glycine max OX=3847 GN=100818537 PE=4 SV=1	100818537	ko00001
A0A0R0F381	purple	465.897690850761	108.242056707215	357.655634143545	-249.4135774	Omp85 domain-containing protein OS=Glycine max OX=3847 GN=100785408 PE=4 SV=1	100785408	ko00001
I1KQY1	purple	47.7949731108261	5.65630369580075	42.1386694150253	-36.48236572	Fructose-bisphosphatase OS=Glycine max OX=3847 GN=100787135 PE=3 SV=1	100787135	ko00010: Glycolysis / Gluconeogenesis;ko00030: Pentose phosphate pathway;ko00051: Fructose and mannose metabolism;ko00710: Carbon fixation in photosynthetic organisms;ko01100: Metabolic pathways;ko01110: Biosynthesis of secondary metabolites;ko01200: Carbon metabolism
I1JTB8	purple	518.84213351293	108.723163190788	410.118970322142	-301.3958071	Glucose-6-phosphate isomerase OS=Glycine max OX=3847 GN=GLYMA_04G032600 PE=3 SV=1	GLYMA_04G032600	ko00010: Glycolysis / Gluconeogenesis;ko00030: Pentose phosphate pathway;ko00500: Starch and sucrose metabolism;ko00520: Amino sugar and nucleotide sugar metabolism;ko01100: Metabolic pathways;ko01110: Biosynthesis of secondary metabolites;ko01200: Carbon metabolism;ko01250: Biosynthesis of nucleotide sugars
A0A0R0KKR3	purple	308.185276433815	71.5662592229882	236.619017210827	-165.052758	Aldo_ket_red domain-containing protein OS=Glycine max OX=3847 GN=100792657 PE=3 SV=1	100792657	ko00010: Glycolysis / Gluconeogenesis;ko00040: Pentose and glucuronate interconversions;ko00053: Ascorbate and aldarate metabolism;ko00561: Glycerolipid metabolism;ko00620: Pyruvate metabolism;ko01100: Metabolic pathways;ko01110: Biosynthesis of secondary metabolites;ko01240: Biosynthesis of cofactors
I1K5Z4	purple	456.777559337643	98.8015044587763	357.976054878867	-259.1745504	Phosphotransferase OS=Glycine max OX=3847 GN=100783175 PE=3 SV=1	100783175	ko00010: Glycolysis / Gluconeogenesis;ko00051: Fructose and mannose metabolism;ko00052: Galactose metabolism;ko00500: Starch and sucrose metabolism;ko00520: Amino sugar and nucleotide sugar metabolism;ko01100: Metabolic pathways;ko01110: Biosynthesis of secondary metabolites;ko01200: Carbon metabolism;ko01250: Biosynthesis of nucleotide sugars
I1MA57	purple	170.836595425874	40.5707039600967	130.265891465777	-89.69518751	Aldehyde dehydrogenase OS=Glycine max OX=3847 GN=100778722 PE=3 SV=1	100778722	ko00010: Glycolysis / Gluconeogenesis;ko00053: Ascorbate and aldarate metabolism;ko00071: Fatty acid degradation;ko00280: Valine, leucine and isoleucine degradation;ko00310: Lysine degradation;ko00330: Arginine and proline metabolism;ko00340: Histidine metabolism;ko00380: Tryptophan metabolism;ko00410: beta-Alanine metabolism;ko00561: Glycerolipid metabolism;ko00620: Pyruvate metabolism;ko00770: …
I1L3S5	purple	397.745699796501	62.910372749073	334.835327047428	-271.9249543	Uncharacterized protein OS=Glycine max OX=3847 GN=100819938 PE=3 SV=1	100819938	ko00010: Glycolysis / Gluconeogenesis;ko00071: Fatty acid degradation;ko00350: Tyrosine metabolism;ko00620: Pyruvate metabolism;ko01100: Metabolic pathways;ko01110: Biosynthesis of secondary metabolites
I1M7A9	purple	234.247224574958	55.8022475286405	178.444977046317	-122.6427295	Uncharacterized protein OS=Glycine max OX=3847 GN=100806887 PE=3 SV=1	100806887	ko00010: Glycolysis / Gluconeogenesis;ko00071: Fatty acid degradation;ko00350: Tyrosine metabolism;ko00620: Pyruvate metabolism;ko01100: Metabolic pathways;ko01110: Biosynthesis of secondary metabolites;ko01200: Carbon metabolism
I1K3Y1	purple	467.728653318798	77.8801000811383	389.84855323766	-311.9684532	Uncharacterized protein OS=Glycine max OX=3847 GN=100804895 PE=4 SV=1	100804895	ko00010: Glycolysis / Gluconeogenesis;ko00620: Pyruvate metabolism;ko00630: Glyoxylate and dicarboxylate metabolism;ko00640: Propanoate metabolism;ko01100: Metabolic pathways;ko01110: Biosynthesis of secondary metabolites;ko01200: Carbon metabolism
I1KSB3	purple	419.700701116427	72.894943168097	346.80575794833	-273.9108148	AMP-binding domain-containing protein OS=Glycine max OX=3847 GN=100799992 PE=4 SV=1	100799992	ko00010: Glycolysis / Gluconeogenesis;ko00620: Pyruvate metabolism;ko00630: Glyoxylate and dicarboxylate metabolism;ko00640: Propanoate metabolism;ko01100: Metabolic pathways;ko01110: Biosynthesis of secondary metabolites;ko01200: Carbon metabolism
A0A0R0IMT3	purple	36.8813379633204	4.21686139356393	32.6644765697565	-28.44761518	Isocitrate dehydrogenase [NADP] OS=Glycine max OX=3847 GN=606295 PE=3 SV=1	606295	ko00020: Citrate cycle (TCA cycle);ko00480: Glutathione metabolism;ko01100: Metabolic pathways;ko01110: Biosynthesis of secondary metabolites;ko01200: Carbon metabolism;ko01210: 2-Oxocarboxylic acid metabolism;ko01230: Biosynthesis of amino acids;ko04146: Peroxisome
I1KY39	purple	262.823698894561	55.1325158483033	207.691183046257	-152.5586672	Citrate synthase OS=Glycine max OX=3847 GN=100775180 PE=3 SV=1	100775180	ko00020: Citrate cycle (TCA cycle);ko00630: Glyoxylate and dicarboxylate metabolism;ko01100: Metabolic pathways;ko01110: Biosynthesis of secondary metabolites;ko01200: Carbon metabolism;ko01210: 2-Oxocarboxylic acid metabolism;ko01230: Biosynthesis of amino acids
I1KPH6	purple	335.66787185644	72.5994854006286	263.068386455811	-190.4689011	6-phosphogluconate dehydrogenase, decarboxylating OS=Glycine max OX=3847 GN=100803740 PE=3 SV=1	100803740	ko00030: Pentose phosphate pathway;ko00480: Glutathione metabolism;ko01100: Metabolic pathways;ko01110: Biosynthesis of secondary metabolites;ko01200: Carbon metabolism
K7MVK2	purple	212.653006095739	52.3286575317073	160.324348564031	-107.995691	Transaldolase OS=Glycine max OX=3847 GN=100816075 PE=3 SV=1	100816075	ko00030: Pentose phosphate pathway;ko01100: Metabolic pathways;ko01110: Biosynthesis of secondary metabolites;ko01200: Carbon metabolism;ko01230: Biosynthesis of amino acids
K7M821	purple	43.6190090654227	9.19047321330626	34.4285358521165	-25.23806264	CBM20 domain-containing protein OS=Glycine max OX=3847 GN=100796785 PE=4 SV=1	100796785	ko00051: Fructose and mannose metabolism;ko01100: Metabolic pathways
A0A0R0I6F3	purple	324.253862842585	62.4738245990101	261.780038243575	-199.3062136	Galactinol--sucrose galactosyltransferase OS=Glycine max OX=3847 GN=GLYMA_09G016600 PE=3 SV=1	GLYMA_09G016600	ko00052: Galactose metabolism;ko01100: Metabolic pathways
A0A0R0EVI2	purple	29.5883243358286	3.8493547608086	25.73896958	-21.88961481	Uncharacterized protein OS=Glycine max OX=3847 GN=100789660 PE=3 SV=1	100789660	ko00061: Fatty acid biosynthesis;ko00780: Biotin metabolism;ko01100: Metabolic pathways;ko01110: Biosynthesis of secondary metabolites;ko01212: Fatty acid metabolism;ko01240: Biosynthesis of cofactors
I1KIM7	purple	246.562943084804	41.0859190395492	205.477024045254	-164.391105	Uncharacterized protein OS=Glycine max OX=3847 GN=100789049 PE=3 SV=1	100789049	ko00071: Fatty acid degradation;ko00073: Cutin, suberine and wax biosynthesis;ko01100: Metabolic pathways
A0A0R0F719	purple	280.511733360425	44.4703180211176	236.041415339307	-191.5710973	Uncharacterized protein OS=Glycine max OX=3847 GN=100809788 PE=4 SV=1	100809788	ko00071: Fatty acid degradation;ko00280: Valine, leucine and isoleucine degradation;ko00310: Lysine degradation;ko00360: Phenylalanine metabolism;ko00380: Tryptophan metabolism;ko00410: beta-Alanine metabolism;ko00640: Propanoate metabolism;ko00650: Butanoate metabolism;ko01100: Metabolic pathways;ko01110: Biosynthesis of secondary metabolites;ko01212: Fatty acid metabolism
A0A0R0GAV8	purple	566.621247071167	75.1176929761886	491.503554094978	-416.3858611	Uncharacterized protein OS=Glycine max OX=3847 GN=100788184 PE=3 SV=1	100788184	ko00071: Fatty acid degradation;ko00280: Valine, leucine and isoleucine degradation;ko01100: Metabolic pathways;ko01110: Biosynthesis of secondary metabolites;ko01212: Fatty acid metabolism
I1L0W9	purple	665.278695584461	69.4810824411113	595.797613143349	-526.3165307	Uncharacterized protein OS=Glycine max OX=3847 GN=GLYMA_09G042000 PE=3 SV=2	GLYMA_09G042000	ko00071: Fatty acid degradation;ko00280: Valine, leucine and isoleucine degradation;ko01100: Metabolic pathways;ko01110: Biosynthesis of secondary metabolites;ko01212: Fatty acid metabolism
I1KEV4	purple	480.448501979917	86.8841507807003	393.564351199217	-306.6802004	Acyl-coenzyme A oxidase OS=Glycine max OX=3847 GN=100790627 PE=3 SV=1	100790627	ko00071: Fatty acid degradation;ko00410: beta-Alanine metabolism;ko00592: alpha-Linolenic acid metabolism;ko00640: Propanoate metabolism;ko01040: Biosynthesis of unsaturated fatty acids;ko01100: Metabolic pathways;ko01110: Biosynthesis of secondary metabolites;ko01200: Carbon metabolism;ko01212: Fatty acid metabolism;ko04146: Peroxisome
A0A0R0KF64	purple	371.716095729577	70.1952113148669	301.52088441471	-231.3256731	Uncharacterized protein OS=Glycine max OX=3847 GN=100125585 PE=3 SV=1	100125585	ko00071: Fatty acid degradation;ko00410: beta-Alanine metabolism;ko00592: alpha-Linolenic acid metabolism;ko00640: Propanoate metabolism;ko01040: Biosynthesis of unsaturated fatty acids;ko01100: Metabolic pathways;ko01110: Biosynthesis of secondary metabolites;ko01200: Carbon metabolism;ko01212: Fatty acid metabolism;ko04146: Peroxisome
A0A0R0F224	purple	436.415822790608	90.2241038438753	346.191718946733	-255.9676151	Uncharacterized protein OS=Glycine max OX=3847 GN=100777033 PE=3 SV=1	100777033	ko00071: Fatty acid degradation;ko00410: beta-Alanine metabolism;ko00592: alpha-Linolenic acid metabolism;ko00640: Propanoate metabolism;ko01040: Biosynthesis of unsaturated fatty acids;ko01100: Metabolic pathways;ko01110: Biosynthesis of secondary metabolites;ko01200: Carbon metabolism;ko01212: Fatty acid metabolism;ko04146: Peroxisome
A0A0R0JBY6	purple	331.684522624809	80.4145418048621	251.269980819947	-170.855439	Uncharacterized protein OS=Glycine max OX=3847 GN=100777319 PE=3 SV=1	100777319	ko00071: Fatty acid degradation;ko00592: alpha-Linolenic acid metabolism;ko01100: Metabolic pathways;ko01110: Biosynthesis of secondary metabolites;ko01212: Fatty acid metabolism
I1KIP9	purple	379.528658757296	52.9598838512329	326.568774906063	-273.6088911	Uncharacterized protein OS=Glycine max OX=3847 GN=100780325 PE=3 SV=1	100780325	ko00071: Fatty acid degradation;ko00592: alpha-Linolenic acid metabolism;ko01100: Metabolic pathways;ko01110: Biosynthesis of secondary metabolites;ko01212: Fatty acid metabolism
I1KP57	purple	34.7376675375013	3.53692222338803	31.2007453141132	-27.66382309	Uncharacterized protein OS=Glycine max OX=3847 GN=100775546 PE=4 SV=1	100775546	ko00073: Cutin, suberine and wax biosynthesis
I1LJG3	purple	270.797907153598	68.6782917003493	202.119615453249	-133.4413238	NAD(P)H dehydrogenase (quinone) OS=Glycine max OX=3847 GN=100803804 PE=3 SV=1	100803804	ko00130: Ubiquinone and other terpenoid-quinone biosynthesis;ko01100: Metabolic pathways;ko01110: Biosynthesis of secondary metabolites;ko01240: Biosynthesis of cofactors
A0A0R0IAH0	purple	452.582112977169	104.467847723012	348.114265254157	-243.6464175	Plasma membrane ATPase OS=Glycine max OX=3847 GN=100806580 PE=3 SV=1	100806580	ko00190: Oxidative phosphorylation;ko01100: Metabolic pathways
I1KGW2	purple	557.548577902211	77.0679509387901	480.480626963421	-403.412676	Plasma membrane ATPase OS=Glycine max OX=3847 GN=100818997 PE=3 SV=2	100818997	ko00190: Oxidative phosphorylation;ko01100: Metabolic pathways
K7LZZ5	purple	218.190875095952	55.101687263455	163.089187832497	-107.9875006	Complex III subunit 9 OS=Glycine max OX=3847 GN=100792906 PE=3 SV=1	100792906	ko00190: Oxidative phosphorylation;ko01100: Metabolic pathways
I1JCZ8	purple	38.4079381853343	8.01468815993556	30.3932500253987	-22.37856187	Cytochrome b-c1 complex subunit Rieske, mitochondrial OS=Glycine max OX=3847 GN=100799135 PE=3 SV=1	100799135	ko00190: Oxidative phosphorylation;ko01100: Metabolic pathways
C6TBQ2	purple	503.924713954582	93.8945491663657	410.030164788216	-316.1356156	Complex III subunit 9 OS=Glycine max OX=3847 GN=100780417 PE=2 SV=1	100780417	ko00190: Oxidative phosphorylation;ko01100: Metabolic pathways
H8Y6Q3	purple	619.733681490447	78.9577369738141	540.775944516633	-461.8182075	Cytochrome b OS=Glycine max OX=3847 GN=cob PE=3 SV=1	cob	ko00190: Oxidative phosphorylation;ko01100: Metabolic pathways
C6THW5	purple	335.888768986802	87.3680778681089	248.520691118693	-161.1526133	Cytochrome b-c1 complex subunit Rieske, mitochondrial OS=Glycine max OX=3847 GN=100806917 PE=2 SV=1	100806917	ko00190: Oxidative phosphorylation;ko01100: Metabolic pathways
I1L5Z7	purple	505.854607372567	83.2649966470309	422.589610725536	-339.3246141	V-type proton ATPase subunit OS=Glycine max OX=3847 GN=100800553 PE=3 SV=1	100800553	ko00190: Oxidative phosphorylation;ko01100: Metabolic pathways;ko04145: Phagosome
A0A0R0KZD7	purple	582.886653898942	81.8927599793163	500.993893919626	-419.1011339	V-type proton ATPase subunit H OS=Glycine max OX=3847 GN=GLYMA_02G059800 PE=3 SV=1	GLYMA_02G059800	ko00190: Oxidative phosphorylation;ko01100: Metabolic pathways;ko04145: Phagosome
I1LJ94	purple	634.093319456837	98.2481269428933	535.845192513943	-437.5970656	V-type proton ATPase subunit a OS=Glycine max OX=3847 GN=100783125 PE=3 SV=1	100783125	ko00190: Oxidative phosphorylation;ko01100: Metabolic pathways;ko04145: Phagosome
C6T8R7	purple	64.3062944240032	7.6947338001329	56.6115606238703	-48.91682682	Chlorophyll a-b binding protein, chloroplastic OS=Glycine max OX=3847 GN=100793702 PE=2 SV=1	100793702	ko00196: Photosynthesis - antenna proteins;ko01100: Metabolic pathways
I1JV68	purple	132.951291970072	22.9399828034479	110.011309166624	-87.07132636	Uncharacterized protein OS=Glycine max OX=3847 GN=100796544 PE=3 SV=1	100796544	ko00220: Arginine biosynthesis;ko00250: Alanine, aspartate and glutamate metabolism;ko01100: Metabolic pathways;ko01110: Biosynthesis of secondary metabolites;ko01230: Biosynthesis of amino acids
I1KXP5	purple	530.614997016371	90.7809287180914	439.83406829828	-349.0531396	AMP deaminase OS=Glycine max OX=3847 GN=100793831 PE=3 SV=2	100793831	ko00230: Purine metabolism;ko01100: Metabolic pathways;ko01110: Biosynthesis of secondary metabolites;ko01232: Nucleotide metabolism
I1JHT1	purple	56.1897609319687	8.4582764455721	47.7314844863966	-39.27320804	Glutamate decarboxylase OS=Glycine max OX=3847 GN=100787167 PE=3 SV=1	100787167	ko00250: Alanine, aspartate and glutamate metabolism;ko00410: beta-Alanine metabolism;ko00430: Taurine and hypotaurine metabolism;ko00650: Butanoate metabolism;ko01100: Metabolic pathways;ko01110: Biosynthesis of secondary metabolites
I1LM82	purple	452.906470540089	82.9624814554412	369.943989084648	-286.9815076	Glutamate decarboxylase OS=Glycine max OX=3847 GN=GLYMA_11G213000 PE=3 SV=1	GLYMA_11G213000	ko00250: Alanine, aspartate and glutamate metabolism;ko00410: beta-Alanine metabolism;ko00430: Taurine and hypotaurine metabolism;ko00650: Butanoate metabolism;ko01100: Metabolic pathways;ko01110: Biosynthesis of secondary metabolites
I1JZW5	purple	347.895248556738	87.4699481624971	260.425300394241	-172.9553522	Aldedh domain-containing protein OS=Glycine max OX=3847 GN=GLYMA_05G033500 PE=3 SV=1	GLYMA_05G033500	ko00260: Glycine, serine and threonine metabolism;ko01100: Metabolic pathways
I1JSZ3	purple	505.653485085643	62.2278756932153	443.425609392428	-381.1977337	Fe2OG dioxygenase domain-containing protein OS=Glycine max OX=3847 GN=100818586 PE=4 SV=1	100818586	ko00330: Arginine and proline metabolism;ko01100: Metabolic pathways
I1MTB1	purple	185.498682188936	30.2412352653697	155.257446923566	-125.0162117	Uncharacterized protein OS=Glycine max OX=3847 GN=100811750 PE=3 SV=1	100811750	ko00330: Arginine and proline metabolism;ko01100: Metabolic pathways
A0A0R0LCZ4	purple	418.941653252065	86.3244058715239	332.617247380541	-246.2928415	Shikimate dehydrogenase (NADP(+)) OS=Glycine max OX=3847 GN=100811217 PE=3 SV=1	100811217	ko00400: Phenylalanine, tyrosine and tryptophan biosynthesis;ko00999: Biosynthesis of various plant secondary metabolites;ko01100: Metabolic pathways;ko01110: Biosynthesis of secondary metabolites;ko01230: Biosynthesis of amino acids
I1M0V5	purple	260.607575108638	44.6396851058678	215.96789000277	-171.3282049	Flavin-containing monooxygenase OS=Glycine max OX=3847 GN=100786530 PE=3 SV=1	100786530	ko00430: Taurine and hypotaurine metabolism;ko01100: Metabolic pathways
A0A0R0J3R1	purple	299.900521760401	64.1204933966364	235.780028363765	-171.659535	Uncharacterized protein OS=Glycine max OX=3847 GN=100781958 PE=3 SV=1	100781958	ko00460: Cyanoamino acid metabolism;ko00500: Starch and sucrose metabolism;ko00999: Biosynthesis of various plant secondary metabolites;ko01100: Metabolic pathways;ko01110: Biosynthesis of secondary metabolites
I1KK59	purple	338.871173028872	56.2942647927782	282.576908236093	-226.2826434	Glutathione transferase OS=Glycine max OX=3847 GN=GLYMA_07G140000 PE=3 SV=1	GLYMA_07G140000	ko00480: Glutathione metabolism;ko01100: Metabolic pathways
K7KS35	purple	409.737857430218	65.0502361602717	344.687621269946	-279.6373851	Theta class glutathione S-transferase OS=Glycine max OX=3847 GN=GSTT1 PE=2 SV=1	GSTT1	ko00480: Glutathione metabolism;ko01100: Metabolic pathways
I1LIL4	purple	128.325510450328	30.3835813036231	97.9419291467044	-67.55834784	Glucan endo-1,3-beta-D-glucosidase OS=Glycine max OX=3847 GN=100811427 PE=3 SV=1	100811427	ko00500: Starch and sucrose metabolism;ko01100: Metabolic pathways
P52395	purple	165.870365860786	44.4591801686557	121.41118569213	-76.95200552	Glucan endo-1,3-beta-glucosidase (Fragment) OS=Glycine max OX=3847 PE=2 SV=1	--	ko00500: Starch and sucrose metabolism;ko01100: Metabolic pathways
K7K1B5	purple	191.829287224657	51.5284376745829	140.300849550074	-88.77241188	Glyco_transf_5 domain-containing protein OS=Glycine max OX=3847 GN=100776823 PE=4 SV=1	100776823	ko00500: Starch and sucrose metabolism;ko01100: Metabolic pathways;ko01110: Biosynthesis of secondary metabolites
I1KGP3	purple	433.819468070239	98.4267486948923	335.392719375347	-236.9659707	alpha-1,2-Mannosidase OS=Glycine max OX=3847 GN=100819189 PE=3 SV=2	100819189	ko00510: N-Glycan biosynthesis;ko00513: Various types of N-glycan biosynthesis;ko01100: Metabolic pathways;ko04141: Protein processing in endoplasmic reticulum
I1LA49	purple	515.322774567881	47.4430540348797	467.879720533001	-420.4366665	UDP-N-acetylglucosamine--dolichyl-phosphate N-acetylglucosaminephosphotransferase OS=Glycine max OX=3847 GN=100789475 PE=3 SV=1	100789475	ko00510: N-Glycan biosynthesis;ko01100: Metabolic pathways
A0A0R0GWU7	purple	159.093560763969	22.0839809638801	137.009579800088	-114.9255988	Dolichol-phosphate mannosyltransferase subunit 1 OS=Glycine max OX=3847 GN=100500321 PE=3 SV=1	100500321	ko00510: N-Glycan biosynthesis;ko01100: Metabolic pathways
K7M352	purple	180.883355415246	47.3197124742408	133.563642941005	-86.24393047	Alpha-L-fucosidase OS=Glycine max OX=3847 GN=100807583 PE=3 SV=1	100807583	ko00511: Other glycan degradation
K7KB80	purple	75.2225351132981	13.2496308445352	61.972904268763	-48.72327342	Uncharacterized protein OS=Glycine max OX=3847 GN=100805374 PE=4 SV=1	100805374	ko00514: Other types of O-glycan biosynthesis
I1MT43	purple	58.2856711490343	12.8858954258978	45.3997757231365	-32.5138803	GH18 domain-containing protein OS=Glycine max OX=3847 GN=100804105 PE=4 SV=2	100804105	ko00520: Amino sugar and nucleotide sugar metabolism;ko01100: Metabolic pathways
I1M587	purple	184.841057954804	49.3303720714032	135.510685883401	-86.18031381	Chitinase OS=Glycine max OX=3847 GN=100776582 PE=4 SV=1	100776582	ko00520: Amino sugar and nucleotide sugar metabolism;ko01100: Metabolic pathways
I1MS95	purple	83.7948836774237	15.4321680700169	68.3627156074069	-52.93054754	VWFA domain-containing protein OS=Glycine max OX=3847 GN=100777542 PE=4 SV=1	100777542	ko00531: Glycosaminoglycan degradation;ko01100: Metabolic pathways
I1J786	purple	441.332553278851	65.1163415519512	376.2162117	-311.0998702	Uncharacterized protein OS=Glycine max OX=3847 GN=100780899 PE=4 SV=1	100780899	ko00561: Glycerolipid metabolism;ko01100: Metabolic pathways
I1LNN4	purple	26.9639347876921	5.92859083745842	21.0353439502337	-15.10675311	SAC domain-containing protein OS=Glycine max OX=3847 GN=100800092 PE=4 SV=1	100800092	ko00562: Inositol phosphate metabolism;ko01100: Metabolic pathways
K7LJY2	purple	90.2997809323097	10.0831606044231	80.2166203278866	-70.13345972	IPPc domain-containing protein OS=Glycine max OX=3847 GN=100805728 PE=3 SV=1	100805728	ko00562: Inositol phosphate metabolism;ko01100: Metabolic pathways;ko04070: Phosphatidylinositol signaling system
I1K7T6	purple	577.478365150616	67.4130234998116	510.065341650804	-442.6523182	PlsC domain-containing protein OS=Glycine max OX=3847 GN=100775331 PE=3 SV=1	100775331	ko00564: Glycerophospholipid metabolism;ko00565: Ether lipid metabolism;ko01100: Metabolic pathways
I1JA23	purple	491.192380134327	101.50318874192	389.689191392407	-288.1860027	Phospholipase D OS=Glycine max OX=3847 GN=100786241 PE=3 SV=1	100786241	ko00564: Glycerophospholipid metabolism;ko00565: Ether lipid metabolism;ko01100: Metabolic pathways;ko01110: Biosynthesis of secondary metabolites;ko04144: Endocytosis
C6TNI2	purple	84.598256427025	14.8398728278101	69.758383599215	-54.91851077	Lipase_3 domain-containing protein OS=Glycine max OX=3847 GN=100795779 PE=2 SV=1	100795779	ko00564: Glycerophospholipid metabolism;ko00592: alpha-Linolenic acid metabolism;ko01100: Metabolic pathways;ko01110: Biosynthesis of secondary metabolites
I1LBB9	purple	262.122563042634	73.6697374448884	188.452825597745	-114.7830882	Lipoxygenase OS=Glycine max OX=3847 GN=100802887 PE=3 SV=1	100802887	ko00591: Linoleic acid metabolism
I1MBZ0	purple	202.799107820255	43.7445737912484	159.054534029007	-115.3099602	Uncharacterized protein OS=Glycine max OX=3847 GN=100811344 PE=4 SV=1	100811344	ko00592: alpha-Linolenic acid metabolism;ko01100: Metabolic pathways;ko01110: Biosynthesis of secondary metabolites
I1N5V6	purple	310.95571161357	56.4423312162684	254.513380397301	-198.0710492	Uncharacterized protein OS=Glycine max OX=3847 GN=100794600 PE=4 SV=1	100794600	ko00592: alpha-Linolenic acid metabolism;ko01110: Biosynthesis of secondary metabolites
I1LU31	purple	305.969462789694	57.2520639227576	248.717398866936	-191.4653349	Uncharacterized protein OS=Glycine max OX=3847 GN=100784395 PE=4 SV=1	100784395	ko00592: alpha-Linolenic acid metabolism;ko01110: Biosynthesis of secondary metabolites
I1M130	purple	296.884729959648	48.3247228949588	248.560007064689	-200.2352842	Uncharacterized protein OS=Glycine max OX=3847 GN=100804733 PE=4 SV=1	100804733	ko00600: Sphingolipid metabolism;ko01100: Metabolic pathways
I1J5Q1	purple	588.9911292	81.7312237038477	507.259905480453	-425.5286818	Fatty acid hydroxylase domain-containing protein OS=Glycine max OX=3847 GN=100796655 PE=3 SV=1	100796655	ko00600: Sphingolipid metabolism;ko01100: Metabolic pathways
I1N505	purple	500.837610826392	104.607934690246	396.229676136146	-291.6217414	Uncharacterized protein OS=Glycine max OX=3847 GN=100794395 PE=3 SV=2	100794395	ko00600: Sphingolipid metabolism;ko01100: Metabolic pathways
I1MEA7	purple	352.343679725629	78.4837726986709	273.859907026958	-195.3761343	DAGKc domain-containing protein OS=Glycine max OX=3847 GN=100805656 PE=4 SV=1	100805656	ko00600: Sphingolipid metabolism;ko01100: Metabolic pathways
I1K5Y5	purple	198.998005390496	45.6183564868299	153.379648903666	-107.7612924	Malic enzyme OS=Glycine max OX=3847 GN=100782096 PE=3 SV=1	100782096	ko00620: Pyruvate metabolism;ko00710: Carbon fixation in photosynthetic organisms;ko01100: Metabolic pathways;ko01200: Carbon metabolism
I1MZJ8	purple	221.98968992325	56.1706420908207	165.819047832429	-109.6484057	Uncharacterized protein OS=Glycine max OX=3847 GN=100791599 PE=3 SV=1	100791599	ko00620: Pyruvate metabolism;ko01100: Metabolic pathways
Q9SWB6	purple	210.066061089752	52.0866946001432	157.979366489609	-105.8926719	Probable bifunctional TENA-E protein OS=Glycine max OX=3847 GN=TENA_E PE=2 SV=1	TENA_E	ko00730: Thiamine metabolism;ko01100: Metabolic pathways
I1K246	purple	642.866908219519	88.8340846454065	554.032823574112	-465.1987389	Nicotinate phosphoribosyltransferase OS=Glycine max OX=3847 GN=100799223 PE=3 SV=1	100799223	ko00760: Nicotinate and nicotinamide metabolism;ko01100: Metabolic pathways;ko01240: Biosynthesis of cofactors
I1KPN4	purple	422.081697048813	83.9295726731906	338.152124375622	-254.2225517	Glutamine-dependent NAD(+) synthetase OS=Glycine max OX=3847 GN=100777145 PE=3 SV=1	100777145	ko00760: Nicotinate and nicotinamide metabolism;ko01100: Metabolic pathways;ko01240: Biosynthesis of cofactors
A0A0R0JLI3	purple	386.79480110069	63.3844877856032	323.410313315087	-260.0258255	Epimerase domain-containing protein OS=Glycine max OX=3847 GN=100792747 PE=4 SV=1	100792747	ko00900: Terpenoid backbone biosynthesis;ko00909: Sesquiterpenoid and triterpenoid biosynthesis;ko01110: Biosynthesis of secondary metabolites
I1MQM8	purple	454.086800118529	54.5566693504724	399.530130768057	-344.9734614	Protein-S-isoprenylcysteine O-methyltransferase OS=Glycine max OX=3847 GN=100784645 PE=3 SV=1	100784645	ko00900: Terpenoid backbone biosynthesis;ko01110: Biosynthesis of secondary metabolites
I1JIN7	purple	80.6801364621429	16.0459216053732	64.6342148567697	-48.58829325	Uncharacterized protein OS=Glycine max OX=3847 GN=100781659 PE=3 SV=1	100781659	ko00906: Carotenoid biosynthesis;ko01100: Metabolic pathways;ko01110: Biosynthesis of secondary metabolites
I1JPT2	purple	60.6991440747601	6.57361419100255	54.1255298837575	-47.55191569	Glycosyltransferase OS=Glycine max OX=3847 GN=GLYMA_03G187500 PE=3 SV=1	GLYMA_03G187500	ko00908: Zeatin biosynthesis;ko01110: Biosynthesis of secondary metabolites
I1N4R5	purple	46.8905396507043	8.84411639591157	38.0464232547927	-29.20230686	Glycosyltransferase OS=Glycine max OX=3847 GN=100820150 PE=3 SV=2	100820150	ko00908: Zeatin biosynthesis;ko01110: Biosynthesis of secondary metabolites
I1K3R6	purple	88.6577622730264	11.6967488172325	76.9610134557939	-65.26426464	Uncharacterized protein OS=Glycine max OX=3847 GN=100813286 PE=3 SV=1	100813286	ko00920: Sulfur metabolism;ko01100: Metabolic pathways
C6T2E2	purple	212.55435399091	54.580969874767	157.973384116143	-103.3924142	Uncharacterized protein OS=Glycine max OX=3847 GN=100500657 PE=2 SV=1	100500657	ko00940: Phenylpropanoid biosynthesis;ko00941: Flavonoid biosynthesis;ko00945: Stilbenoid, diarylheptanoid and gingerol biosynthesis;ko01100: Metabolic pathways;ko01110: Biosynthesis of secondary metabolites
I1J4D5	purple	329.493882377506	92.8351041200772	236.658778257429	-143.8236741	Uncharacterized protein OS=Glycine max OX=3847 GN=100800911 PE=3 SV=1	100800911	ko00940: Phenylpropanoid biosynthesis;ko00941: Flavonoid biosynthesis;ko00945: Stilbenoid, diarylheptanoid and gingerol biosynthesis;ko01100: Metabolic pathways;ko01110: Biosynthesis of secondary metabolites
I1KY50	purple	12.4865778293208	1.48462859472917	11.0019492345916	-9.51732064	Uncharacterized protein OS=Glycine max OX=3847 GN=100779814 PE=4 SV=1	100779814	ko00940: Phenylpropanoid biosynthesis;ko00941: Flavonoid biosynthesis;ko00945: Stilbenoid, diarylheptanoid and gingerol biosynthesis;ko01100: Metabolic pathways;ko01110: Biosynthesis of secondary metabolites
I1ML03	purple	442.279561603011	86.683666704526	355.595894898485	-268.9122282	Uncharacterized protein OS=Glycine max OX=3847 GN=100819383 PE=4 SV=1	100819383	ko00940: Phenylpropanoid biosynthesis;ko00941: Flavonoid biosynthesis;ko00945: Stilbenoid, diarylheptanoid and gingerol biosynthesis;ko01100: Metabolic pathways;ko01110: Biosynthesis of secondary metabolites
I1L0D9	purple	157.869157460472	29.8151133939432	128.054044066528	-98.23893067	Peroxidase OS=Glycine max OX=3847 GN=GLYMA_09G023000 PE=3 SV=1	GLYMA_09G023000	ko00940: Phenylpropanoid biosynthesis;ko01100: Metabolic pathways;ko01110: Biosynthesis of secondary metabolites
A0A0R0G721	purple	187.77865552372	46.3739552036475	141.404700320073	-95.03074512	FAD-binding PCMH-type domain-containing protein OS=Glycine max OX=3847 GN=100775893 PE=3 SV=1	100775893	ko00940: Phenylpropanoid biosynthesis;ko01100: Metabolic pathways;ko01110: Biosynthesis of secondary metabolites
I1KFV5	purple	171.508474619147	42.6667544636842	128.841720155463	-86.17496569	FAD-binding PCMH-type domain-containing protein OS=Glycine max OX=3847 GN=GLYMA_06G321600 PE=3 SV=1	GLYMA_06G321600	ko00940: Phenylpropanoid biosynthesis;ko01100: Metabolic pathways;ko01110: Biosynthesis of secondary metabolites
A0A0R0GTU4	purple	392.397975433266	86.9238343731833	305.474141060082	-218.5503067	PKS_ER domain-containing protein OS=Glycine max OX=3847 GN=100806165 PE=3 SV=1	100806165	ko00940: Phenylpropanoid biosynthesis;ko01100: Metabolic pathways;ko01110: Biosynthesis of secondary metabolites
I1ME21	purple	380.566317405095	80.9183416780118	299.647975727084	-218.729634	PKS_ER domain-containing protein OS=Glycine max OX=3847 GN=100807617 PE=3 SV=1	100807617	ko00940: Phenylpropanoid biosynthesis;ko01100: Metabolic pathways;ko01110: Biosynthesis of secondary metabolites
A0A0R4J4D5	purple	89.7486898401029	17.5781176113226	72.1705722287803	-54.59245462	Hydrolase_4 domain-containing protein OS=Glycine max OX=3847 GN=100776335 PE=4 SV=1	100776335	ko00940: Phenylpropanoid biosynthesis;ko01100: Metabolic pathways;ko01110: Biosynthesis of secondary metabolites
I1NJ62	purple	70.9059312681446	11.88694298	59.0189882921746	-47.13204532	Hydrolase_4 domain-containing protein OS=Glycine max OX=3847 GN=100800623 PE=4 SV=2	100800623	ko00940: Phenylpropanoid biosynthesis;ko01100: Metabolic pathways;ko01110: Biosynthesis of secondary metabolites
C6TNS8	purple	283.409913140168	67.0593733498076	216.35053979036	-149.2911664	Dihydroflavonol 4-reductase OS=Glycine max OX=3847 GN=100778253 PE=2 SV=1	100778253	ko00941: Flavonoid biosynthesis;ko01100: Metabolic pathways;ko01110: Biosynthesis of secondary metabolites
A0A0R0GA65	purple	117.976640406278	20.8888509151531	97.087789491125	-76.19893858	Dihydroflavonol-4-reductase DFR1 OS=Glycine max OX=3847 GN=W3 PE=4 SV=1	W3	ko00941: Flavonoid biosynthesis;ko01100: Metabolic pathways;ko01110: Biosynthesis of secondary metabolites
A0A0R0JNE0	purple	353.652012901647	82.9263132655558	270.725699636091	-187.7993864	Glycosyltransferase OS=Glycine max OX=3847 GN=100787088 PE=3 SV=1	100787088	ko00941: Flavonoid biosynthesis;ko01110: Biosynthesis of secondary metabolites
C6TAY1	purple	214.135169971721	33.6252581590265	180.509911812694	-146.8846537	Flavonoid 4'-O-methyltransferase OS=Glycine max OX=3847 PE=1 SV=1	--	ko00941: Flavonoid biosynthesis;ko01110: Biosynthesis of secondary metabolites
A0A0R0IX16	purple	72.5788658333715	11.5147725795036	61.0640932538679	-49.54932067	Uncharacterized protein OS=Glycine max OX=3847 GN=100782335 PE=4 SV=1	100782335	ko00943: Isoflavonoid biosynthesis;ko00944: Flavone and flavonol biosynthesis
I1N4L2	purple	358.134142146086	102.129774511599	256.004367634487	-153.8745931	Uncharacterized protein OS=Glycine max OX=3847 GN=100814826 PE=4 SV=1	100814826	ko00943: Isoflavonoid biosynthesis;ko00944: Flavone and flavonol biosynthesis
I1N4L3	purple	365.783650710918	94.9258849901251	270.857765720793	-175.9318807	Uncharacterized protein OS=Glycine max OX=3847 GN=100815354 PE=4 SV=2	100815354	ko00943: Isoflavonoid biosynthesis;ko00944: Flavone and flavonol biosynthesis
I1N4L4	purple	370.695000321673	76.4808161025089	294.214184219164	-217.7333681	Uncharacterized protein OS=Glycine max OX=3847 GN=102660160 PE=4 SV=1	102660160	ko00943: Isoflavonoid biosynthesis;ko00944: Flavone and flavonol biosynthesis
I1N4L5	purple	253.749601548092	43.452197820505	210.297403727586	-166.8452059	Uncharacterized protein OS=Glycine max OX=3847 GN=100804121 PE=4 SV=1	100804121	ko00943: Isoflavonoid biosynthesis;ko00944: Flavone and flavonol biosynthesis
A0A0R0KLM2	purple	207.853483946285	59.3819531124831	148.471530833802	-89.08957772	Dirigent protein OS=Glycine max OX=3847 GN=GLYMA_03G045600 PE=3 SV=1	GLYMA_03G045600	ko00943: Isoflavonoid biosynthesis;ko01100: Metabolic pathways;ko01110: Biosynthesis of secondary metabolites
C6TDP1	purple	530.146194810345	68.6798368868784	461.466357923466	-392.786521	Abhydrolase_3 domain-containing protein OS=Glycine max OX=3847 GN=100785409 PE=2 SV=1	100785409	ko00943: Isoflavonoid biosynthesis;ko01100: Metabolic pathways;ko01110: Biosynthesis of secondary metabolites
K7LNG5	purple	283.934157997444	71.49575521	212.438402782994	-140.9426476	Isoflavone reductase OS=Glycine max OX=3847 GN=IFR4 PE=2 SV=1	IFR4	ko00943: Isoflavonoid biosynthesis;ko01100: Metabolic pathways;ko01110: Biosynthesis of secondary metabolites
I1MPE8	purple	171.364901839793	35.3104542751869	136.054447564606	-100.7439933	Glycosyltransferase OS=Glycine max OX=3847 GN=GLYMA_16G175200 PE=3 SV=2	GLYMA_16G175200	ko00943: Isoflavonoid biosynthesis;ko01100: Metabolic pathways;ko01110: Biosynthesis of secondary metabolites
Q9M6D6	purple	48.4068160282967	8.26300596661527	40.1438100616814	-31.8808041	Isoflavone synthase OS=Glycine max OX=3847 GN=ifs1 PE=2 SV=1	ifs1	ko00943: Isoflavonoid biosynthesis;ko01100: Metabolic pathways;ko01110: Biosynthesis of secondary metabolites
I1NID6	purple	200.967411197265	57.4812517821374	143.486159415127	-86.00490763	N-acetylserotonin methyltransferase OS=Glycine max OX=3847 GN=GLYMA_20G213700 PE=2 SV=1	GLYMA_20G213700	ko00943: Isoflavonoid biosynthesis;ko01110: Biosynthesis of secondary metabolites
I1LSK3	purple	124.990939798278	28.4787627719894	96.5121770262889	-68.03341425	Uncharacterized protein OS=Glycine max OX=3847 GN=100820538 PE=4 SV=1	100820538	ko00944: Flavone and flavonol biosynthesis;ko01110: Biosynthesis of secondary metabolites
I1JC08	purple	346.134212824625	44.259210488511	301.875002336114	-257.6157918	Threonine--tRNA ligase OS=Glycine max OX=3847 GN=100802879 PE=3 SV=1	100802879	ko00970: Aminoacyl-tRNA biosynthesis
A0A0R0I6U8	purple	404.568555360198	51.760974441219	352.807580918979	-301.0466065	Cysteine--tRNA ligase OS=Glycine max OX=3847 GN=100812332 PE=3 SV=1	100812332	ko00970: Aminoacyl-tRNA biosynthesis
A0A0R0EM71	purple	479.778867012802	81.8013812362435	397.977485776559	-316.1761045	Cysteine--tRNA ligase OS=Glycine max OX=3847 GN=100777447 PE=3 SV=1	100777447	ko00970: Aminoacyl-tRNA biosynthesis
I1JTF1	purple	562.606868102607	94.4779892482332	468.128878854374	-373.6508896	Uncharacterized protein OS=Glycine max OX=3847 GN=100810391 PE=3 SV=1	100810391	ko00999: Biosynthesis of various plant secondary metabolites;ko01110: Biosynthesis of secondary metabolites
K7MVY4	purple	143.285116070423	37.192736664832	106.092379405591	-68.89964274	Uncharacterized protein OS=Glycine max OX=3847 GN=100803451 PE=3 SV=1	100803451	ko00999: Biosynthesis of various plant secondary metabolites;ko01110: Biosynthesis of secondary metabolites
K7MVY7	purple	356.689326848087	80.9667967950438	275.722530053043	-194.7557333	Uncharacterized protein OS=Glycine max OX=3847 GN=100805047 PE=3 SV=1	100805047	ko00999: Biosynthesis of various plant secondary metabolites;ko01110: Biosynthesis of secondary metabolites
I1J667	purple	65.08239923	9.87178825093681	55.2106109813832	-45.33882273	Uncharacterized protein OS=Glycine max OX=3847 GN=100780552 PE=4 SV=2	100780552	ko00999: Biosynthesis of various plant secondary metabolites;ko01110: Biosynthesis of secondary metabolites
I1MRA8	purple	132.815516757552	35.6155770730684	97.199939684484	-61.58436261	Glycosyltransferase OS=Glycine max OX=3847 GN=GLYMA_17G019400 PE=3 SV=1	GLYMA_17G019400	ko00999: Biosynthesis of various plant secondary metabolites;ko01110: Biosynthesis of secondary metabolites
I1MRA9	purple	157.565224931546	28.9085208469047	128.656704084641	-99.74818324	Glycosyltransferase OS=Glycine max OX=3847 GN=100783255 PE=3 SV=1	100783255	ko00999: Biosynthesis of various plant secondary metabolites;ko01110: Biosynthesis of secondary metabolites
K7KVX1	purple	182.674579750792	46.3214202563381	136.353159494454	-90.03173924	ABC transporter domain-containing protein OS=Glycine max OX=3847 GN=GLYMA_06G191400 PE=3 SV=1	GLYMA_06G191400	ko02010: ABC transporters
I1KCQ5	purple	181.586806544696	30.1178816857714	151.468924858925	-121.3510432	ABC transporter domain-containing protein OS=Glycine max OX=3847 GN=100786538 PE=3 SV=1	100786538	ko02010: ABC transporters
I1L7W1	purple	592.484515659806	83.0467745238408	509.437741135965	-426.3909666	ABC-type xenobiotic transporter OS=Glycine max OX=3847 GN=100793361 PE=3 SV=1	100793361	ko02010: ABC transporters
I1M5P5	purple	433.709108512386	89.3319494023613	344.377159110025	-255.0452097	Uncharacterized protein OS=Glycine max OX=3847 GN=100777295 PE=3 SV=1	100777295	ko02010: ABC transporters
I1MCU3	purple	218.56195428983	45.8980638983966	172.663890391433	-126.7658265	Uncharacterized protein OS=Glycine max OX=3847 GN=GLYMA_15G019200 PE=3 SV=2	GLYMA_15G019200	ko02010: ABC transporters
I1JBB1	purple	266.944600176095	64.1930539692038	202.751546206891	-138.5584922	Uncharacterized protein OS=Glycine max OX=3847 GN=100800034 PE=4 SV=1	100800034	ko02010: ABC transporters
I1M1I0	purple	659.897240755813	103.666614947272	556.230625808541	-452.5640109	ABC-type xenobiotic transporter OS=Glycine max OX=3847 GN=100795004 PE=3 SV=2	100795004	ko02010: ABC transporters
I1M6I4	purple	214.427495720674	50.3497837477507	164.077711972924	-113.7279282	ABC-type xenobiotic transporter OS=Glycine max OX=3847 GN=100777836 PE=3 SV=1	100777836	ko02010: ABC transporters
I1N0D0	purple	535.240861432435	95.1715297553363	440.069331677099	-344.8978019	ABC-type xenobiotic transporter OS=Glycine max OX=3847 GN=GLYMA_18G080900 PE=3 SV=2	GLYMA_18G080900	ko02010: ABC transporters
I1K2S3	purple	473.365739127988	59.6251551497409	413.740583978247	-354.1154288	Uncharacterized protein OS=Glycine max OX=3847 GN=100795041 PE=3 SV=1	100795041	ko03010: Ribosome
I1K5K5	purple	628.359399573262	57.8464932529082	570.512906320354	-512.6664131	Uncharacterized protein OS=Glycine max OX=3847 GN=100798527 PE=3 SV=1	100798527	ko03013: Nucleocytoplasmic transport
I1NFG9	purple	275.422431	55.1215532065432	220.300877839156	-165.1793246	Uncharacterized protein OS=Glycine max OX=3847 GN=100811658 PE=4 SV=1	100811658	ko03015: mRNA surveillance pathway
I1KQG7	purple	83.4060554818993	16.0226024669686	67.3834530149307	-51.36085055	[RNA-polymerase]-subunit kinase OS=Glycine max OX=3847 GN=GLYMA_08G050900 PE=3 SV=1	GLYMA_08G050900	ko03022: Basal transcription factors;ko03420: Nucleotide excision repair
I1L4K3	purple	473.08509904034	77.7351368564155	395.349962183925	-317.6148253	Protein kinase domain-containing protein OS=Glycine max OX=3847 GN=100802698 PE=3 SV=1	100802698	ko03022: Basal transcription factors;ko03420: Nucleotide excision repair
I1LTR2	purple	62.7948381882697	8.79502131731349	53.9998168709562	-45.20479555	Uncharacterized protein OS=Glycine max OX=3847 GN=100794975 PE=4 SV=1	100794975	ko03040: Spliceosome
I1KS11	purple	611.162458926991	63.1527370042736	548.009721922717	-484.8569849	Uncharacterized protein OS=Glycine max OX=3847 GN=100526911 PE=3 SV=1	100526911	ko03060: Protein export
I1JI59	purple	621.66937109935	79.9665903003886	541.702780798961	-461.7361905	Signal peptidase complex subunit 2 OS=Glycine max OX=3847 GN=GLYMA_02G254500 PE=3 SV=1	GLYMA_02G254500	ko03060: Protein export
I1L925	purple	133.57508544579	35.1686599513385	98.4064254944514	-63.23776554	Uncharacterized protein OS=Glycine max OX=3847 GN=100816057 PE=3 SV=1	100816057	ko03440: Homologous recombination
I1N5A3	purple	252.990120108115	60.3024053032988	192.687714804816	-132.3853095	Protein kinase domain-containing protein OS=Glycine max OX=3847 GN=100811407 PE=4 SV=2	100811407	ko04016: MAPK signaling pathway - plant
A0A0R0FWJ6	purple	135.638136653087	34.3274785844884	101.310658068599	-66.98317948	Protein kinase domain-containing protein OS=Glycine max OX=3847 GN=100784831 PE=4 SV=1	100784831	ko04016: MAPK signaling pathway - plant
Q5JCL0	purple	475.569302861577	76.9981911177475	398.571111743829	-321.5729206	Mitogen-activated protein kinase kinase MAPKK2 OS=Glycine max OX=3847 GN=547701 PE=2 SV=1	547701	ko04016: MAPK signaling pathway - plant
A0A0R4J4Q5	purple	432.546598428233	74.8183717386503	357.728226689583	-282.909855	Protein kinase domain-containing protein OS=Glycine max OX=3847 GN=100789734 PE=3 SV=1	100789734	ko04016: MAPK signaling pathway - plant
I1KUN7	purple	437.824022106585	70.9994962151871	366.824525891398	-295.8250297	Protein kinase domain-containing protein OS=Glycine max OX=3847 GN=100812259 PE=3 SV=1	100812259	ko04016: MAPK signaling pathway - plant;ko04075: Plant hormone signal transduction
I1K5M8	purple	20.2700671633991	2.84831016268737	17.4217570007117	-14.57344684	Non-specific serine/threonine protein kinase OS=Glycine max OX=3847 GN=100816285 PE=4 SV=2	100816285	ko04016: MAPK signaling pathway - plant;ko04075: Plant hormone signal transduction;ko04626: Plant-pathogen interaction
A0A0R0HT29	purple	188.050972400951	40.8321162503986	147.218856150553	-106.3867399	Uncharacterized protein OS=Glycine max OX=3847 GN=100811953 PE=4 SV=1	100811953	ko04016: MAPK signaling pathway - plant;ko04075: Plant hormone signal transduction;ko04626: Plant-pathogen interaction
K7LRA3	purple	68.6020894016053	12.8843118407949	55.7177775608105	-42.83346572	Uncharacterized protein OS=Glycine max OX=3847 GN=100813585 PE=4 SV=1	100813585	ko04016: MAPK signaling pathway - plant;ko04075: Plant hormone signal transduction;ko04626: Plant-pathogen interaction
I1KVS8	purple	30.0881928191324	4.72126336595171	25.3669294531807	-20.64566609	Protein kinase domain-containing protein OS=Glycine max OX=3847 GN=100818488 PE=3 SV=1	100818488	ko04016: MAPK signaling pathway - plant;ko04075: Plant hormone signal transduction;ko04626: Plant-pathogen interaction
A0A0R0GL47	purple	175.477053840433	44.3839403712599	131.093113469173	-86.7091731	Xyloglucan endotransglucosylase/hydrolase OS=Glycine max OX=3847 GN=GLYMA_13G103100 PE=3 SV=1	GLYMA_13G103100	ko04075: Plant hormone signal transduction
A0A0R0L1N9	purple	299.235803444361	78.5095821356516	220.72622130871	-142.2166392	Uncharacterized protein OS=Glycine max OX=3847 GN=100819069 PE=4 SV=1	100819069	ko04075: Plant hormone signal transduction
I1M647	purple	418.973073533843	67.9920896731462	350.980983860697	-282.9888942	Protein kinase domain-containing protein OS=Glycine max OX=3847 GN=100781583 PE=4 SV=1	100781583	ko04075: Plant hormone signal transduction
K7KS32	purple	78.2959528164991	12.6822976986643	65.6136551178348	-52.93135742	Protein kinase domain-containing protein OS=Glycine max OX=3847 GN=100797107 PE=3 SV=1	100797107	ko04075: Plant hormone signal transduction
A0A0R0GFI8	purple	18.2822560906515	1.33826877605276	16.9439873145987	-15.60571854	E1 ubiquitin-activating enzyme OS=Glycine max OX=3847 GN=100799433 PE=3 SV=1	100799433	ko04120: Ubiquitin mediated proteolysis
C6THU9	purple	186.271494453869	19.0076770086821	167.263817445187	-148.2561404	t-SNARE coiled-coil homology domain-containing protein OS=Glycine max OX=3847 GN=100807404 PE=2 SV=1	100807404	ko04130: SNARE interactions in vesicular transport
I1JIW7	purple	361.183027004181	44.219251914154	316.963775090027	-272.7445232	Uncharacterized protein OS=Glycine max OX=3847 GN=100803941 PE=3 SV=1	100803941	ko04130: SNARE interactions in vesicular transport
C6SW20	purple	11.6472176491588	1.91206775914708	9.73514989001171	-7.823082131	Uncharacterized protein OS=Glycine max OX=3847 GN=100305650 PE=2 SV=1	100305650	ko04141: Protein processing in endoplasmic reticulum
A0A0R0JNA3	purple	439.034967700412	65.9984722582153	373.036495442197	-307.0380232	Derlin OS=Glycine max OX=3847 GN=100780491 PE=3 SV=1	100780491	ko04141: Protein processing in endoplasmic reticulum
C6T2T9	purple	403.946000560459	71.9681039671086	331.97789659335	-260.0097926	Endoplasmic reticulum transmembrane protein OS=Glycine max OX=3847 GN=100526943 PE=2 SV=1	100526943	ko04141: Protein processing in endoplasmic reticulum
I1MY38	purple	420.845625010713	69.8113360362188	351.034288974495	-281.2229529	HATPase_c domain-containing protein OS=Glycine max OX=3847 GN=100819942 PE=3 SV=2	100819942	ko04141: Protein processing in endoplasmic reticulum;ko04626: Plant-pathogen interaction
I1M7S3	purple	659.683114797708	95.8155333060672	563.867581491641	-468.0520482	Clathrin heavy chain OS=Glycine max OX=3847 GN=100786715 PE=3 SV=1	100786715	ko04144: Endocytosis
I1LTQ5	purple	711.389099822225	85.4217749063374	625.967324915888	-540.54555	AP-2 complex subunit alpha OS=Glycine max OX=3847 GN=100793930 PE=3 SV=1	100793930	ko04144: Endocytosis
I1LI35	purple	598.538842371268	88.9528713744088	509.585970996859	-420.6330996	Vacuolar protein sorting-associated protein 35 OS=Glycine max OX=3847 GN=100809289 PE=3 SV=1	100809289	ko04144: Endocytosis
C6SYA3	purple	265.655589842043	59.7804831279981	205.875106714045	-146.0946236	Vacuolar protein sorting-associated protein 29 OS=Glycine max OX=3847 GN=100306173 PE=2 SV=1	100306173	ko04144: Endocytosis
I1KFL5	purple	745.252928997405	91.1987128983638	654.054216099041	-562.8555032	Uncharacterized protein OS=Glycine max OX=3847 GN=100813307 PE=3 SV=1	100813307	ko04144: Endocytosis
I1N0R5	purple	249.635341678574	38.3928794791137	211.24246219946	-172.8495827	Vacuolar protein sorting-associated protein OS=Glycine max OX=3847 GN=100796153 PE=3 SV=2	100796153	ko04144: Endocytosis
C6T1X1	purple	137.001013188491	35.4385374724203	101.562475716071	-66.12393824	C2 domain-containing protein OS=Glycine max OX=3847 GN=100500493 PE=2 SV=1	100500493	ko04144: Endocytosis
P12459	purple	297.20802854544	60.7917905150905	236.416238030349	-175.6244475	Tubulin beta-1 chain OS=Glycine max OX=3847 GN=TUBB1 PE=3 SV=1	TUBB1	ko04145: Phagosome;ko04814: Motor proteins
I1LC83	purple	349.762217649004	83.8146195345758	265.947598114428	-182.1329786	Uncharacterized protein OS=Glycine max OX=3847 GN=100527292 PE=3 SV=1	100527292	ko04146: Peroxisome
I1KEZ0	purple	542.66987846405	69.9256874839007	472.744190980149	-402.8185035	Uncharacterized protein OS=Glycine max OX=3847 GN=100801389 PE=3 SV=1	100801389	ko04146: Peroxisome
K7M2R0	purple	76.4690036996874	13.8143385746251	62.6546651250623	-48.84032655	Uncharacterized protein OS=Glycine max OX=3847 GN=100789384 PE=3 SV=1	100789384	ko04146: Peroxisome
A0A0R0G8N1	purple	31.0207650003458	6.21850943624768	24.8022555640981	-18.58374613	Uncharacterized protein OS=Glycine max OX=3847 GN=GLYMA_15G080100 PE=4 SV=1	GLYMA_15G080100	ko04146: Peroxisome
A0A0R0EBF0	purple	153.389015859529	21.1964939602994	132.19252189923	-110.9960279	Uncharacterized protein OS=Glycine max OX=3847 GN=GLYMA_20G138700 PE=4 SV=1	GLYMA_20G138700	ko04626: Plant-pathogen interaction
C6ZRW0	purple	44.4308298891668	10.0814984105273	34.3493314786395	-24.26783307	Lectin-like receptor kinase OS=Glycine max OX=3847 GN=100305427 PE=2 SV=1	100305427	ko04626: Plant-pathogen interaction
I1LSR5	purple	23.463999615106	2.4010127552666	21.0629868598394	-18.6619741	Receptor-like serine/threonine-protein kinase OS=Glycine max OX=3847 GN=100810407 PE=3 SV=2	100810407	ko04626: Plant-pathogen interaction
A0A0R0JNU0	purple	9.74763998528174	1.36880050483246	8.37883948044927	-7.010038976	Uncharacterized protein OS=Glycine max OX=3847 GN=GLYMA_06G312000 PE=4 SV=1	GLYMA_06G312000	ko04626: Plant-pathogen interaction
I1MI78	purple	18.9811722818524	3.26251182890664	15.7186604529458	-12.45614862	Receptor-like serine/threonine-protein kinase OS=Glycine max OX=3847 GN=100794677 PE=3 SV=2	100794677	ko04626: Plant-pathogen interaction
I1JB35	purple	263.997370587517	65.6204050317828	198.376965555734	-132.7565605	Protein kinase domain-containing protein OS=Glycine max OX=3847 GN=100802872 PE=4 SV=1	100802872	ko04626: Plant-pathogen interaction
I1MIH4	purple	186.273845694381	42.6414340194744	143.632411674906	-100.9909777	Uncharacterized protein OS=Glycine max OX=3847 GN=732616 PE=4 SV=2	732616	ko04626: Plant-pathogen interaction
I1LWE5	purple	398.988173859319	94.6171898732276	304.370983986092	-209.7537941	Uncharacterized protein OS=Glycine max OX=3847 GN=100809557 PE=4 SV=1	100809557	ko04626: Plant-pathogen interaction
K7MVX5	purple	476.029484640842	102.716844743508	373.312639897333	-270.5957952	Uncharacterized protein OS=Glycine max OX=3847 GN=100797620 PE=4 SV=1	100797620	ko04626: Plant-pathogen interaction
I1JEC8	purple	370.003421754389	73.9291019976602	296.074319756728	-222.1452178	WRKY domain-containing protein OS=Glycine max OX=3847 GN=100170676 PE=4 SV=1	100170676	ko04626: Plant-pathogen interaction
I1KCL7	purple	515.712812181746	116.626095225104	399.086716956642	-282.4606217	Uncharacterized protein OS=Glycine max OX=3847 GN=100820237 PE=4 SV=2	100820237	ko04626: Plant-pathogen interaction
I1KCL8	purple	314.478579831229	54.4862787377584	259.992301093471	-205.5060224	Uncharacterized protein OS=Glycine max OX=3847 GN=100775870 PE=4 SV=1	100775870	ko04626: Plant-pathogen interaction
I1KYA7	purple	220.724488166091	35.333237253669	185.391250912422	-150.0580137	Uncharacterized protein OS=Glycine max OX=3847 GN=100802130 PE=4 SV=2	100802130	ko04626: Plant-pathogen interaction
K7MQJ2	purple	332.927171290647	75.1125140042972	257.81465728635	-182.7021433	NB-ARC domain-containing protein OS=Glycine max OX=3847 GN=GLYMA_18G078000 PE=4 SV=1	GLYMA_18G078000	ko04626: Plant-pathogen interaction
C6TFQ5	purple	149.55601221687	29.7930112520842	119.763000964786	-89.96998971	Uncharacterized protein OS=Glycine max OX=3847 GN=100814189 PE=2 SV=1	100814189	ko04626: Plant-pathogen interaction
I1LA46	purple	88.7893892343264	16.0428733822962	72.7465158520302	-56.70364247	Uncharacterized protein OS=Glycine max OX=3847 GN=100787885 PE=4 SV=1	100787885	ko04626: Plant-pathogen interaction
K7MG92	purple	358.006562022139	55.9794618996427	302.027100122496	-246.0476382	Uncharacterized protein OS=Glycine max OX=3847 GN=100776975 PE=4 SV=1	100776975	ko04626: Plant-pathogen interaction
K7MQJ1	purple	38.4625215508534	5.04662672050973	33.4158948303436	-28.36926811	Rx_N domain-containing protein OS=Glycine max OX=3847 GN=GLYMA_18G077900 PE=4 SV=1	GLYMA_18G077900	ko04626: Plant-pathogen interaction
D8WJ54	purple	47.8698015809844	6.0557790618795	41.8140225191049	-35.75824346	RIN4a protein OS=Glycine max OX=3847 GN=RIN4a PE=2 SV=1	RIN4a	ko04626: Plant-pathogen interaction
A0A0R0IU53	purple	146.275734470442	27.1728217984122	119.10291267203	-91.93009087	F-box domain-containing protein OS=Glycine max OX=3847 GN=GLYMA_08G221300 PE=4 SV=1	GLYMA_08G221300	ko04712: Circadian rhythm - plant
D0FZ12	purple	288.423641158632	71.015739636063	217.407901522569	-146.3921619	Cryptochrome1 OS=Glycine max OX=3847 GN=GmCRY1b1 PE=2 SV=1	GmCRY1b1	ko04712: Circadian rhythm - plant
