# Supplementary material for: Temporal proteomic profiling via 4D-DIA reveals early defense mechanisms and core resistance determinants in soybean against Phakopsora pachyrhizi
Source: Stress Biol. 2025 Oct 27;5(1):63. doi: 10.1007/s44154-025-00268-z (PMC12559523; doi:10.1007/s44154-025-00268-z)
Supplement: Supplementary file 3 — Supplementary Material 3: Table S3 Enriched proteins in the tan module. [file 44154_2025_268_MOESM3_ESM.xlsx]

Accession	moduleColors	kTotal	kWithin	kOut	kDiff	Description	Gene	K	KEGG_Pathways
A0A0R4J5D9	tan	146.900062020585	17.4625232483141	129.437538772271	-111.9750155	Glycosyltransferase OS=Glycine max OX=3847 GN=100789243 PE=3 SV=1	100789243	K13692	--
I1KB26	tan	118.3839962	15.2523650495613	103.131631193339	-87.87926614	NAC-A/B domain-containing protein OS=Glycine max OX=3847 GN=GLYMA_06G137800 PE=4 SV=1	GLYMA_06G137800	K03626	--
I1JJL0	tan	44.3864273729866	11.1722365618175	33.2141908111691	-22.04195425	GIP1_N domain-containing protein OS=Glycine max OX=3847 GN=100819602 PE=4 SV=1	100819602	--	--
A0A368UGA1	tan	16.3072210461423	2.52550005258347	13.7817209935589	-11.25622094	F-actin-capping protein subunit beta OS=Glycine max OX=3847 GN=GLYMA_20G171800 PE=3 SV=1	GLYMA_20G171800	K10365	ko04144: Endocytosis;ko04814: Motor proteins
I1N344	tan	114.818505029308	9.09305113322522	105.725453896083	-96.63240276	GDP-L-fucose synthase OS=Glycine max OX=3847 GN=100793356 PE=3 SV=1	100793356	K02377	ko00051: Fructose and mannose metabolism;ko00520: Amino sugar and nucleotide sugar metabolism;ko01100: Metabolic pathways;ko01250: Biosynthesis of nucleotide sugars
A0A0R0GIC4	tan	310.525703902164	35.6238089262941	274.90189497587	-239.278086	Uncharacterized protein OS=Glycine max OX=3847 GN=GLYMA_13G048500 PE=4 SV=1	GLYMA_13G048500	K23947	ko00380: Tryptophan metabolism
C6T5I8	tan	160.336695404647	36.7256014665856	123.611093938062	-86.88549247	Tubulin-specific chaperone A OS=Glycine max OX=3847 GN=100527822 PE=2 SV=1	100527822	K17292	--
A0A368UHG2	tan	154.776513386135	18.7876103301594	135.988903055975	-117.2012927	UDP-glucuronate decarboxylase OS=Glycine max OX=3847 GN=GLYMA_11G141200 PE=3 SV=1	GLYMA_11G141200	K08678	ko00520: Amino sugar and nucleotide sugar metabolism;ko01100: Metabolic pathways;ko01250: Biosynthesis of nucleotide sugars
C6TKZ2	tan	231.224386960562	20.2129180116863	211.011468948876	-190.7985509	UDP-glucuronate decarboxylase OS=Glycine max OX=3847 GN=100819843 PE=2 SV=1	100819843	K08678	ko00520: Amino sugar and nucleotide sugar metabolism;ko01100: Metabolic pathways;ko01250: Biosynthesis of nucleotide sugars
B2ZF65	tan	72.0193906406961	7.92896724299798	64.0904233976982	-56.16145615	Galactinol--sucrose galactosyltransferase OS=Glycine max OX=3847 GN=RS3 PE=3 SV=1	RS3	K06617	ko00052: Galactose metabolism;ko01100: Metabolic pathways
I1LCI8	tan	54.1274602175203	10.6372656700546	43.4901945474657	-32.85292888	UDP-glycosyltransferase 79A6 OS=Glycine max OX=3847 GN=FG2 PE=1 SV=1	FG2	K22772	ko00944: Flavone and flavonol biosynthesis;ko01100: Metabolic pathways;ko01110: Biosynthesis of secondary metabolites
I1LFG7	tan	63.1442137649456	17.5724492126547	45.5717645522909	-27.99931534	Uncharacterized protein OS=Glycine max OX=3847 GN=100305959 PE=4 SV=1	100305959	--	--
I1JAU1	tan	96.5729930423015	16.3294020062521	80.2435910360494	-63.91418903	SurE domain-containing protein OS=Glycine max OX=3847 GN=100808698 PE=3 SV=1	100808698	K03787	ko00230: Purine metabolism;ko00240: Pyrimidine metabolism;ko00760: Nicotinate and nicotinamide metabolism;ko01100: Metabolic pathways;ko01110: Biosynthesis of secondary metabolites;ko01232: Nucleotide metabolism
B6EBD3	tan	172.538586265886	26.0609388225554	146.477647443331	-120.4167086	RAR1 protein OS=Glycine max OX=3847 GN=100194419 PE=2 SV=1	100194419	K13458	ko04626: Plant-pathogen interaction
A0A0R0H152	tan	22.6181855129796	5.67636154665126	16.9418239663283	-11.26546242	Uncharacterized protein OS=Glycine max OX=3847 GN=100818067 PE=4 SV=1	100818067	K03527	ko00900: Terpenoid backbone biosynthesis;ko01100: Metabolic pathways;ko01110: Biosynthesis of secondary metabolites
I1LJH2	tan	48.158898686591	4.48453972593177	43.6743589606592	-39.18981923	Uncharacterized protein OS=Glycine max OX=3847 GN=100805941 PE=3 SV=1	100805941	K03527	ko00900: Terpenoid backbone biosynthesis;ko01100: Metabolic pathways;ko01110: Biosynthesis of secondary metabolites
P10743	tan	71.029231428402	21.5912835154124	49.4379479129896	-27.8466644	Stem 31 kDa glycoprotein OS=Glycine max OX=3847 GN=VSPB PE=2 SV=1	VSPB	K12742	ko00900: Terpenoid backbone biosynthesis;ko01110: Biosynthesis of secondary metabolites
P15490	tan	66.1754363584331	20.39821374	45.7772226221231	-25.37900889	Stem 28 kDa glycoprotein OS=Glycine max OX=3847 GN=VSPA PE=2 SV=1	VSPA	K12742	ko00900: Terpenoid backbone biosynthesis;ko01110: Biosynthesis of secondary metabolites
A0A0R0E2L0	tan	90.9675370617043	20.3533522076873	70.614184854017	-50.26083265	TIR domain-containing protein OS=Glycine max OX=3847 GN=106794133 PE=4 SV=1	106794133	K13457	ko04626: Plant-pathogen interaction
A0A0R0KET2	tan	179.626275325654	13.1429076574634	166.483367668191	-153.34046	Uncharacterized protein OS=Glycine max OX=3847 GN=100818566 PE=4 SV=1	100818566	K13457	ko04626: Plant-pathogen interaction
I1L7B1	tan	141.011447967387	31.2247669014761	109.786681065911	-78.56191416	Uncharacterized protein OS=Glycine max OX=3847 GN=100799347 PE=3 SV=2	100799347	K10742	ko03030: DNA replication
I1JYI1	tan	73.6187384734387	11.980164686333	61.6385737871056	-49.6584091	Ribosom_S30AE_C domain-containing protein OS=Glycine max OX=3847 GN=GLYMA_04G228400 PE=3 SV=1	GLYMA_04G228400	--	--
I1KB15	tan	62.0238460102804	9.68167317349437	52.3421728367861	-42.66049966	Ribosom_S30AE_C domain-containing protein OS=Glycine max OX=3847 GN=100803327 PE=3 SV=1	100803327	--	--
I1N6B4	tan	60.6435584123014	7.9766097500942	52.6669486622072	-44.69033891	Ribosome biogenesis protein WDR12 homolog OS=Glycine max OX=3847 GN=100789690 PE=3 SV=1	100789690	K14863	--
A0A0R0FEM3	tan	103.513214096808	14.6417478573628	88.8714662394452	-74.22971838	Glucan endo-1,3-beta-D-glucosidase OS=Glycine max OX=3847 GN=100793715 PE=3 SV=1	100793715	K19891	ko00500: Starch and sucrose metabolism;ko01100: Metabolic pathways
A0A0R0GUI6	tan	78.6312786463776	11.7906475113706	66.840631135007	-55.04998362	Uncharacterized protein (Fragment) OS=Glycine max OX=3847 GN=GLYMA_13G267900 PE=4 SV=1	GLYMA_13G267900	K01307	ko00790: Folate biosynthesis;ko01240: Biosynthesis of cofactors
I1K4X3	tan	25.7840657850887	1.77124430968152	24.0128214754072	-22.24157717	UMP kinase OS=Glycine max OX=3847 GN=100781745 PE=3 SV=1	100781745	K09903	ko00240: Pyrimidine metabolism;ko01100: Metabolic pathways;ko01232: Nucleotide metabolism;ko01240: Biosynthesis of cofactors
K7LD49	tan	12.376815786939	1.76905198636809	10.6077638005709	-8.838711814	Uncharacterized protein OS=Glycine max OX=3847 GN=GLYMA_09G108800 PE=4 SV=1	GLYMA_09G108800	K15601	--
Q43468	tan	220.542163613219	30.782066739259	189.76009687396	-158.9780301	Hsp70-Hsp90 organizing protein 1 OS=Glycine max OX=3847 GN=HOP1 PE=1 SV=2	HOP1	K09553	--
C6TJ63	tan	78.3971452889787	17.3897375869289	61.0074077020498	-43.61767012	Uncharacterized protein OS=Glycine max OX=3847 GN=100790717 PE=2 SV=1	100790717	K09553	--
I1KUP6	tan	23.7673375102515	5.85035586198614	17.9169816482653	-12.06662579	Uncharacterized protein OS=Glycine max OX=3847 GN=100814414 PE=4 SV=2	100814414	K09522	--
I1LLA9	tan	181.549535688618	20.2227281876961	161.326807500922	-141.1040793	Brix domain-containing protein OS=Glycine max OX=3847 GN=GLYMA_11G152600 PE=4 SV=1	GLYMA_11G152600	K14561	ko03008: Ribosome biogenesis in eukaryotes
C6TEN3	tan	37.7056926694997	3.8993037831379	33.8063888863618	-29.9070851	Uncharacterized protein OS=Glycine max OX=3847 GN=100803269 PE=2 SV=1	100803269	K15425	--
I1KQZ7	tan	194.520425435894	35.0976796899066	159.422745745988	-124.3250661	Uncharacterized protein OS=Glycine max OX=3847 GN=100817414 PE=3 SV=2	100817414	K01469	ko00480: Glutathione metabolism;ko01100: Metabolic pathways
I1KAY3	tan	114.856685254428	15.0944072213818	99.7622780330466	-84.66787081	Probable 6-phosphogluconolactonase OS=Glycine max OX=3847 GN=100792737 PE=3 SV=1	100792737	K01057	ko00030: Pentose phosphate pathway;ko01100: Metabolic pathways;ko01110: Biosynthesis of secondary metabolites;ko01200: Carbon metabolism
I1LX68	tan	62.3590696047046	5.43828713485069	56.9207824698539	-51.48249534	Protein-serine/threonine phosphatase OS=Glycine max OX=3847 GN=100805795 PE=3 SV=1	100805795	K17506	--
I1JAL3	tan	89.2336643492281	5.88102004555977	83.3526443036683	-77.47162426	Uncharacterized protein OS=Glycine max OX=3847 GN=100792077 PE=4 SV=1	100792077	K01913	ko00010: Glycolysis / Gluconeogenesis;ko00620: Pyruvate metabolism;ko00630: Glyoxylate and dicarboxylate metabolism;ko00650: Butanoate metabolism;ko01100: Metabolic pathways;ko01110: Biosynthesis of secondary metabolites;ko01200: Carbon metabolism
I1LDT1	tan	25.7430763892794	3.99105903758508	21.7520173516943	-17.76095831	SIS domain-containing protein OS=Glycine max OX=3847 GN=100792301 PE=3 SV=1	100792301	--	--
I1K8D8	tan	92.2601715070961	13.963773581812	78.2963979252841	-64.33262434	Cytokinin riboside 5'-monophosphate phosphoribohydrolase OS=Glycine max OX=3847 GN=100785484 PE=3 SV=1	100785484	K22522	--
P39657	tan	20.2285067637914	4.02886725042219	16.1996395133692	-12.17077226	RuBisCO-associated protein OS=Glycine max OX=3847 PE=2 SV=1	--	--	--
A0A0R0K519	tan	102.7257792	15.0215140568604	87.7042651456398	-72.68275109	Abhydrolase_2 domain-containing protein OS=Glycine max OX=3847 GN=100811642 PE=4 SV=1	100811642	K06130	ko00564: Glycerophospholipid metabolism
A0A0R0F394	tan	54.5879854988614	6.66807170848964	47.9199137903717	-41.25184208	AB hydrolase-1 domain-containing protein OS=Glycine max OX=3847 GN=100811640 PE=4 SV=1	100811640	--	--
I1KVP1	tan	132.871153441189	20.6151406982881	112.256012742901	-91.64087204	Uncharacterized protein OS=Glycine max OX=3847 GN=100806561 PE=4 SV=1	100806561	K13065	ko00940: Phenylpropanoid biosynthesis;ko00941: Flavonoid biosynthesis;ko00945: Stilbenoid, diarylheptanoid and gingerol biosynthesis;ko01100: Metabolic pathways;ko01110: Biosynthesis of secondary metabolites
I1KY46	tan	31.4518436146168	6.39546967378754	25.0563739408293	-18.66090427	Uncharacterized protein OS=Glycine max OX=3847 GN=100777157 PE=4 SV=1	100777157	K13065	ko00940: Phenylpropanoid biosynthesis;ko00941: Flavonoid biosynthesis;ko00945: Stilbenoid, diarylheptanoid and gingerol biosynthesis;ko01100: Metabolic pathways;ko01110: Biosynthesis of secondary metabolites
I1MIW5	tan	28.4249888561933	6.33509437068208	22.0898944855112	-15.75480011	Uncharacterized protein OS=Glycine max OX=3847 GN=102663900 PE=4 SV=1	102663900	K13065	ko00940: Phenylpropanoid biosynthesis;ko00941: Flavonoid biosynthesis;ko00945: Stilbenoid, diarylheptanoid and gingerol biosynthesis;ko01100: Metabolic pathways;ko01110: Biosynthesis of secondary metabolites
I1N0U6	tan	167.066752768164	19.989575470044	147.07717729812	-127.0876018	Uncharacterized protein OS=Glycine max OX=3847 GN=100788434 PE=4 SV=1	100788434	K13065	ko00940: Phenylpropanoid biosynthesis;ko00941: Flavonoid biosynthesis;ko00945: Stilbenoid, diarylheptanoid and gingerol biosynthesis;ko01100: Metabolic pathways;ko01110: Biosynthesis of secondary metabolites
I1KUQ2	tan	67.1606020523633	5.55892000268973	61.6016820496736	-56.04276205	Lipoxygenase OS=Glycine max OX=3847 GN=GLYMA_08G189400 PE=3 SV=2	GLYMA_08G189400	K15718	ko00591: Linoleic acid metabolism
I1N3E5	tan	339.187982802067	27.9371443366338	311.250838465434	-283.3136941	Epimerase domain-containing protein OS=Glycine max OX=3847 GN=GLYMA_18G220500 PE=4 SV=1	GLYMA_18G220500	K13265	ko00943: Isoflavonoid biosynthesis;ko01100: Metabolic pathways;ko01110: Biosynthesis of secondary metabolites
A0A0R0EY92	tan	103.104672197502	20.8403278042713	82.2643443932311	-61.42401659	Epimerase domain-containing protein OS=Glycine max OX=3847 GN=GLYMA_18G091500 PE=4 SV=1	GLYMA_18G091500	K09753	ko00940: Phenylpropanoid biosynthesis;ko01100: Metabolic pathways;ko01110: Biosynthesis of secondary metabolites
I1KRB4	tan	182.132114216851	6.65342881523795	175.478685401613	-168.8252566	FAD-binding PCMH-type domain-containing protein OS=Glycine max OX=3847 GN=100796809 PE=3 SV=1	100796809	K22395	ko00940: Phenylpropanoid biosynthesis;ko01100: Metabolic pathways;ko01110: Biosynthesis of secondary metabolites
I1JWV8	tan	157.925609917391	21.8163863626554	136.109223554736	-114.2928372	Fe2OG dioxygenase domain-containing protein OS=Glycine max OX=3847 GN=100808610 PE=3 SV=1	100808610	K24028	--
I1JKQ5	tan	34.2486510975057	4.96589155568629	29.2827595418194	-24.31686799	Uncharacterized protein OS=Glycine max OX=3847 GN=100791269 PE=4 SV=2	100791269	--	--
I1N7E7	tan	79.669609922116	14.3800064743614	65.2896034477546	-50.90959697	Uncharacterized protein OS=Glycine max OX=3847 GN=100801143 PE=4 SV=1	100801143	K01904	ko00130: Ubiquinone and other terpenoid-quinone biosynthesis;ko00940: Phenylpropanoid biosynthesis;ko01100: Metabolic pathways;ko01110: Biosynthesis of secondary metabolites
I1KDA6	tan	18.8423647692015	2.28033443222446	16.562030336977	-14.2816959	Uncharacterized protein OS=Glycine max OX=3847 GN=GLYMA_06G215400 PE=4 SV=1	GLYMA_06G215400	K11434	--
A0A0R0GWB3	tan	146.053703699266	25.0694769264385	120.984226772827	-95.91474985	Beta-amylase OS=Glycine max OX=3847 GN=GLYMA_13G305200 PE=3 SV=1	GLYMA_13G305200	K01177	ko00500: Starch and sucrose metabolism;ko01100: Metabolic pathways;ko01110: Biosynthesis of secondary metabolites
I1KFX9	tan	44.6519440764455	6.05539223732757	38.5965518391179	-32.5411596	Sucrose-phosphate synthase OS=Glycine max OX=3847 GN=100786531 PE=3 SV=1	100786531	K00696	ko00500: Starch and sucrose metabolism;ko01100: Metabolic pathways;ko01110: Biosynthesis of secondary metabolites
I1KFE8	tan	85.4513603090453	19.5829688957269	65.8683914133183	-46.28542252	Uncharacterized protein OS=Glycine max OX=3847 GN=100797126 PE=3 SV=1	100797126	K09875	--
I1JW39	tan	66.0177046339506	11.1564851928868	54.8612194410638	-43.70473425	Thioredoxin domain-containing protein OS=Glycine max OX=3847 GN=100784029 PE=3 SV=1	100784029	K03671	--
C6TI51	tan	301.100428635794	16.6827597957429	284.417668840051	-267.734909	Aldo_ket_red domain-containing protein OS=Glycine max OX=3847 GN=100809400 PE=2 SV=1	100809400	K17744	ko00053: Ascorbate and aldarate metabolism;ko01100: Metabolic pathways;ko01110: Biosynthesis of secondary metabolites;ko01240: Biosynthesis of cofactors
I1LVZ8	tan	178.580751511379	13.4822555060967	165.098496005283	-151.6162405	Fn3_like domain-containing protein OS=Glycine max OX=3847 GN=100812757 PE=4 SV=1	100812757	K15920	ko00520: Amino sugar and nucleotide sugar metabolism;ko01100: Metabolic pathways
A0A0R0GP29	tan	143.812584022073	17.9850685741106	125.827515447962	-107.8424469	Uncharacterized protein OS=Glycine max OX=3847 GN=100780688 PE=4 SV=1	100780688	K15920	ko00520: Amino sugar and nucleotide sugar metabolism;ko01100: Metabolic pathways
A0A0R0E7A3	tan	26.1193341193444	5.85056184261351	20.2687722767308	-14.41821043	Uncharacterized protein OS=Glycine max OX=3847 GN=GLYMA_20G056400 PE=4 SV=1	GLYMA_20G056400	K01094	ko00564: Glycerophospholipid metabolism;ko01100: Metabolic pathways
K7MR59	tan	42.7071126151418	10.7840294327949	31.923083182347	-21.13905375	NAD(P)-bd_dom domain-containing protein OS=Glycine max OX=3847 GN=100810341 PE=4 SV=1	100810341	K12450	ko00520: Amino sugar and nucleotide sugar metabolism;ko01100: Metabolic pathways;ko01250: Biosynthesis of nucleotide sugars
I1JHB3	tan	217.832284019711	37.8771486034638	179.955135416248	-142.0779868	Beta-glucosidase OS=Glycine max OX=3847 GN=100799660 PE=3 SV=2	100799660	K05349	ko00460: Cyanoamino acid metabolism;ko00500: Starch and sucrose metabolism;ko00999: Biosynthesis of various plant secondary metabolites;ko01100: Metabolic pathways;ko01110: Biosynthesis of secondary metabolites
I1N2H8	tan	12.6892701837228	0.929789085849386	11.7594810978734	-10.82969201	Uncharacterized protein OS=Glycine max OX=3847 GN=GLYMA_18G182000 PE=3 SV=2	GLYMA_18G182000	K20456	--
K7KWZ1	tan	58.6063637666215	5.55537985429425	53.0509839123273	-47.49560406	Uncharacterized protein OS=Glycine max OX=3847 GN=100797477 PE=3 SV=1	100797477	--	--
A0A0R4J2H4	tan	82.9653601726112	23.6601297565753	59.3052304160359	-35.64510066	PKS_ER domain-containing protein OS=Glycine max OX=3847 GN=100816901 PE=3 SV=1	100816901	K00083	ko00940: Phenylpropanoid biosynthesis;ko01100: Metabolic pathways;ko01110: Biosynthesis of secondary metabolites
I1LFT4	tan	62.5540451888448	13.8663444812144	48.6877007076304	-34.82135623	SurE domain-containing protein OS=Glycine max OX=3847 GN=100792340 PE=3 SV=1	100792340	K03787	ko00230: Purine metabolism;ko00240: Pyrimidine metabolism;ko00760: Nicotinate and nicotinamide metabolism;ko01100: Metabolic pathways;ko01110: Biosynthesis of secondary metabolites;ko01232: Nucleotide metabolism
I1MD11	tan	44.2539625747638	7.44112176131409	36.8128408134498	-29.37171905	SurE domain-containing protein OS=Glycine max OX=3847 GN=100790833 PE=3 SV=1	100790833	K03787	ko00230: Purine metabolism;ko00240: Pyrimidine metabolism;ko00760: Nicotinate and nicotinamide metabolism;ko01100: Metabolic pathways;ko01110: Biosynthesis of secondary metabolites;ko01232: Nucleotide metabolism
P93164	tan	48.9218227589608	6.57695873463598	42.3448640243248	-35.76790529	Gamma-glutamyl hydrolase OS=Glycine max OX=3847 PE=2 SV=1	--	K01307	ko00790: Folate biosynthesis;ko01240: Biosynthesis of cofactors
D4Q9Z4	tan	119.561887765806	28.862935509754	90.6989522560515	-61.83601675	Soyasapogenol B glucuronide galactosyltransferase OS=Glycine max OX=3847 GN=GmSGT2 PE=1 SV=1	GmSGT2	K18822	--
I1KN68	tan	171.298698337679	27.8329207219238	143.465777615756	-115.6328569	Glycosyltransferase OS=Glycine max OX=3847 GN=732578 PE=3 SV=1	732578	K23260	ko00999: Biosynthesis of various plant secondary metabolites;ko01110: Biosynthesis of secondary metabolites
A0A0R0FMM6	tan	143.066824856621	15.8857189528943	127.181105903726	-111.295387	UDPGT domain-containing protein OS=Glycine max OX=3847 GN=GLYMA_16G073800 PE=3 SV=1	GLYMA_16G073800	K23260	ko00999: Biosynthesis of various plant secondary metabolites;ko01110: Biosynthesis of secondary metabolites
I1JE17	tan	96.9627011801383	28.5112563023606	68.4514448777777	-39.94018858	Glycosyltransferase OS=Glycine max OX=3847 GN=100816053 PE=3 SV=1	100816053	K23260	ko00999: Biosynthesis of various plant secondary metabolites;ko01110: Biosynthesis of secondary metabolites
A0A0R0JB13	tan	130.192440873095	24.2341186269341	105.958322246161	-81.72420362	Uncharacterized protein OS=Glycine max OX=3847 GN=GLYMA_07G067300 PE=4 SV=1	GLYMA_07G067300	K18823	--
D4Q9Z5	tan	57.0857102448008	19.6631938828251	37.4225163619757	-17.75932248	Soyasaponin III rhamnosyltransferase OS=Glycine max OX=3847 GN=GmSGT3 PE=1 SV=1	GmSGT3	K18823	--
I1J5P9	tan	106.920041346175	31.6712295061555	75.2488118400191	-43.57758233	Glycosyltransferase OS=Glycine max OX=3847 GN=100794543 PE=3 SV=1	100794543	K18822	--
I1N4J2	tan	149.393928575581	35.6939232709813	113.7000053	-78.00608203	Uncharacterized protein OS=Glycine max OX=3847 GN=100805563 PE=4 SV=1	100805563	K13691	--
K7LWA8	tan	4.61976617586803	0.856665309986365	3.76310086588166	-2.906435556	tRNA (guanine(37)-N1)-methyltransferase OS=Glycine max OX=3847 GN=100797627 PE=3 SV=1	100797627	K15429	--
G9I8U0	tan	22.489757899609	5.91075850923591	16.5789993903731	-10.66824088	Inositol methyltransferase OS=Glycine max OX=3847 GN=100812768 PE=2 SV=1	100812768	K22588	ko00380: Tryptophan metabolism;ko01100: Metabolic pathways;ko01110: Biosynthesis of secondary metabolites
I1N4K6	tan	23.8229444820037	3.32564223415854	20.4973022478452	-17.17166001	Uncharacterized protein OS=Glycine max OX=3847 GN=100811609 PE=3 SV=1	100811609	K13262	ko00943: Isoflavonoid biosynthesis;ko01110: Biosynthesis of secondary metabolites
A0A0R0IEJ6	tan	154.052458642034	33.9598249416564	120.092633700377	-86.13280876	Uncharacterized protein OS=Glycine max OX=3847 GN=106794104 PE=3 SV=1	106794104	K21553	--
I1K629	tan	168.96357097452	23.2213731991612	145.742197775359	-122.5208246	Uncharacterized protein OS=Glycine max OX=3847 GN=GLYMA_05G223400 PE=3 SV=1	GLYMA_05G223400	K00588	ko00940: Phenylpropanoid biosynthesis;ko00941: Flavonoid biosynthesis;ko00945: Stilbenoid, diarylheptanoid and gingerol biosynthesis;ko01100: Metabolic pathways;ko01110: Biosynthesis of secondary metabolites
A0A0R0IKU4	tan	53.2055048120443	8.2720035835053	44.933501228539	-36.66149765	4a-hydroxytetrahydrobiopterin dehydratase OS=Glycine max OX=3847 GN=100779634 PE=3 SV=1	100779634	K01724	ko00790: Folate biosynthesis;ko01100: Metabolic pathways
I1JFA7	tan	83.8614642153696	18.6925066421197	65.1689575732499	-46.47645093	G domain-containing protein OS=Glycine max OX=3847 GN=100785233 PE=4 SV=1	100785233	--	--
I1KG78	tan	307.913988063073	34.7191892221147	273.194798840959	-238.4756096	Ig-like domain-containing protein OS=Glycine max OX=3847 GN=100780156 PE=4 SV=1	100780156	K09489	--
A0A0R4J375	tan	198.577104930095	13.6662925099917	184.910812420103	-171.2445199	E2 ubiquitin-conjugating enzyme OS=Glycine max OX=3847 GN=GLYMA_04G199200 PE=3 SV=1	GLYMA_04G199200	K04649	ko04120: Ubiquitin mediated proteolysis
I1JIP1	tan	122.277780753652	25.4744961253068	96.8032846283457	-71.3287885	Molybdopterin biosynthesis protein CNX1 OS=Glycine max OX=3847 GN=GLYMA_02G272700 PE=3 SV=1	GLYMA_02G272700	K15376	ko00790: Folate biosynthesis;ko01100: Metabolic pathways;ko01240: Biosynthesis of cofactors
I1ND95	tan	204.309241082344	15.8592002033001	188.450040879044	-172.5908407	Uncharacterized protein OS=Glycine max OX=3847 GN=GLYMA_20G017200 PE=3 SV=1	GLYMA_20G017200	K04078	--
I1LWJ6	tan	47.8008976557584	4.64936380952526	43.1515338462332	-38.50217004	Uncharacterized protein OS=Glycine max OX=3847 GN=100797124 PE=4 SV=1	100797124	K05658	ko02010: ABC transporters
I1KJ68	tan	65.0684981764928	13.4655569055385	51.6029412709544	-38.13738437	Uncharacterized protein OS=Glycine max OX=3847 GN=100782135 PE=3 SV=1	100782135	K03686	--
I1KJN4	tan	28.020483046506	1.75549596190141	26.2649870846046	-24.50949112	Uncharacterized protein OS=Glycine max OX=3847 GN=100812236 PE=3 SV=1	100812236	K09503	ko04141: Protein processing in endoplasmic reticulum
I1KIA5	tan	32.2297072836686	6.2349428966916	25.994764386977	-19.75982149	Uncharacterized protein OS=Glycine max OX=3847 GN=100797135 PE=3 SV=1	100797135	K15456	--
I1JD52	tan	161.064423385751	31.0980676325924	129.966355753159	-98.86828812	CCT-theta OS=Glycine max OX=3847 GN=100793494 PE=3 SV=1	100793494	K09500	--
I1JIP5	tan	198.11696000297	34.773943546519	163.343016456451	-128.5690729	CCT-eta OS=Glycine max OX=3847 GN=100784862 PE=3 SV=1	100784862	K09499	--
I1K5G1	tan	102.052068236677	14.6219466768781	87.4301215597986	-72.80817488	T-complex protein 1 subunit delta OS=Glycine max OX=3847 GN=100786888 PE=3 SV=1	100786888	K09496	--
I1KQG0	tan	99.8636141901955	23.6827625365329	76.1808516536627	-52.49808912	T-complex protein 1 subunit delta OS=Glycine max OX=3847 GN=GLYMA_08G050100 PE=3 SV=1	GLYMA_08G050100	K09496	--
I1L3P6	tan	230.130803191576	46.3535160736549	183.777287117921	-137.423771	T-complex protein 1 subunit gamma OS=Glycine max OX=3847 GN=100813370 PE=3 SV=1	100813370	K09495	--
I1LKU1	tan	214.923157222307	37.5913399299934	177.331817292313	-139.7404774	CCT-beta OS=Glycine max OX=3847 GN=100794780 PE=3 SV=1	100794780	K09494	--
I1LNE6	tan	116.132488291463	18.2299912392838	97.9024970521791	-79.67250581	T-complex protein 1 subunit epsilon OS=Glycine max OX=3847 GN=100817323 PE=3 SV=1	100817323	K09497	--
I1M7B9	tan	16.520125802472	3.22448238431846	13.2956434181536	-10.07116103	CCT-eta OS=Glycine max OX=3847 GN=100779791 PE=3 SV=1	100779791	K09499	--
I1MQD0	tan	190.650250505872	40.8793581883961	149.770892317476	-108.8915341	T-complex protein 1 subunit gamma OS=Glycine max OX=3847 GN=100802143 PE=3 SV=1	100802143	K09495	--
I1N5D5	tan	160.985959961706	31.0650890291895	129.920870932516	-98.8557819	Uncharacterized protein OS=Glycine max OX=3847 GN=100811946 PE=3 SV=1	100811946	K09498	--
I1LRE4	tan	66.4354226310454	19.8637966279802	46.5716260030653	-26.70782938	CCT-beta OS=Glycine max OX=3847 GN=100797805 PE=3 SV=1	100797805	K09494	--
I1MNU1	tan	136.159902247367	17.3869341408084	118.772968106559	-101.386034	CCT-theta OS=Glycine max OX=3847 GN=100819739 PE=3 SV=1	100819739	K09500	--
I1L314	tan	43.8728596833008	8.62199844614775	35.250861237153	-26.62886279	Heat shock protein 90-1 OS=Glycine max OX=3847 GN=100811234 PE=2 SV=1	100811234	K04079	ko04141: Protein processing in endoplasmic reticulum;ko04626: Plant-pathogen interaction
A0A0R0FH00	tan	46.0195384063283	10.0309894922104	35.9885489141179	-25.95755942	Uncharacterized protein OS=Glycine max OX=3847 GN=100787543 PE=3 SV=1	100787543	K03283	ko03040: Spliceosome;ko04141: Protein processing in endoplasmic reticulum;ko04144: Endocytosis
A0A0R0FY49	tan	30.2403648824555	10.9560833021112	19.2842815803443	-8.328198278	Uncharacterized protein OS=Glycine max OX=3847 GN=GLYMA_15G088000 PE=3 SV=1	GLYMA_15G088000	K03283	ko03040: Spliceosome;ko04141: Protein processing in endoplasmic reticulum;ko04144: Endocytosis
I1KP32	tan	49.8545955003977	10.286292327518	39.5683031728797	-29.28201085	Uncharacterized protein OS=Glycine max OX=3847 GN=100795228 PE=3 SV=1	100795228	K03696	--
A0A0R0GF16	tan	131.965127067656	19.0928770074337	112.872250060222	-93.77937305	Annexin OS=Glycine max OX=3847 GN=GLYMA_15G238200 PE=3 SV=1	GLYMA_15G238200	K17098	--
A0A0R0JX95	tan	91.6565095327965	18.4924830954077	73.1640264373889	-54.67154334	Annexin OS=Glycine max OX=3847 GN=100796047 PE=3 SV=1	100796047	K17098	--
D6QX28	tan	118.318796019807	15.6265439949193	102.692252024888	-87.06570803	Annexin 11 OS=Glycine max OX=3847 GN=ANN11 PE=2 SV=1	ANN11	K17098	--
I1KNI2	tan	115.323008428881	11.5575660115277	103.765442417353	-92.20787641	Uncharacterized protein OS=Glycine max OX=3847 GN=100786047 PE=4 SV=1	100786047	K12483	ko04144: Endocytosis
I1M4L1	tan	28.4363703145994	2.6200670689891	25.8163032456103	-23.19623618	Uncharacterized protein OS=Glycine max OX=3847 GN=100801743 PE=3 SV=1	100801743	K03526	ko00900: Terpenoid backbone biosynthesis;ko01100: Metabolic pathways;ko01110: Biosynthesis of secondary metabolites
I1NGJ8	tan	371.431507755663	27.1067757423608	344.324732013302	-317.2179563	Acireductone dioxygenase OS=Glycine max OX=3847 GN=GLYMA_20G150200 PE=3 SV=1	GLYMA_20G150200	K08967	ko00270: Cysteine and methionine metabolism;ko01100: Metabolic pathways
Q2PMR7	tan	40.1366343673034	6.19585775385459	33.9407766134488	-27.74491886	Cytochrome b559 subunit alpha OS=Glycine max OX=3847 GN=psbE PE=3 SV=1	psbE	K02707	ko00195: Photosynthesis;ko01100: Metabolic pathways
I1M0C6	tan	55.7865880439059	10.5600515174791	45.2265365264268	-34.66648501	Clathrin light chain OS=Glycine max OX=3847 GN=100788673 PE=3 SV=1	100788673	--	--
K7LSS6	tan	42.9494531966059	7.90871477095256	35.0407384256533	-27.13202365	Uncharacterized protein OS=Glycine max OX=3847 GN=100796740 PE=4 SV=1	100796740	K12489	ko04144: Endocytosis
I1JPD0	tan	142.921101824778	11.9264532588917	130.994648565886	-119.0681953	Arf-GAP domain-containing protein OS=Glycine max OX=3847 GN=100801306 PE=4 SV=1	100801306	K12492	ko04144: Endocytosis
A0A0R0I9A7	tan	10.5717088505663	0.957833716516774	9.61387513404955	-8.656041418	Uncharacterized protein OS=Glycine max OX=3847 GN=100789630 PE=4 SV=1	100789630	--	--
A0A0R0JRI4	tan	61.5214711974399	8.69249945111764	52.8289717463222	-44.1364723	Uncharacterized protein OS=Glycine max OX=3847 GN=GLYMA_06G219900 PE=4 SV=1	GLYMA_06G219900	--	--
B1ACD3	tan	97.5912670545057	27.836492709627	69.7547743448787	-41.91828164	Putative Kunitz trypsin protease inhibitor OS=Glycine max OX=3847 GN=100170690 PE=2 SV=1	100170690	--	--
B1ACD5	tan	118.574806491408	33.741428684561	84.8333778068467	-51.09194912	Kunitz trypsin protease inhibitor OS=Glycine max OX=3847 GN=548021 PE=2 SV=1	548021	--	--
I1KYW8	tan	45.463319129456	6.89106458239567	38.5722545470603	-31.68118996	Uncharacterized protein OS=Glycine max OX=3847 GN=GLYMA_08G341600 PE=4 SV=1	GLYMA_08G341600	--	--
I1KYW9	tan	27.5961258766478	3.56800578701249	24.0281200896353	-20.4601143	Uncharacterized protein OS=Glycine max OX=3847 GN=100799288 PE=4 SV=1	100799288	--	--
I1LYB7	tan	83.0885141520206	17.9219901802199	65.1665239718007	-47.24453379	Pectinesterase OS=Glycine max OX=3847 GN=100812756 PE=3 SV=1	100812756	K01051	ko00040: Pentose and glucuronate interconversions;ko01100: Metabolic pathways
K7M2Y2	tan	23.7412884590936	2.80386836851998	20.9374200905736	-18.13355172	Ubiquitin carboxyl-terminal hydrolase OS=Glycine max OX=3847 GN=100817733 PE=3 SV=1	100817733	K11855	--
I1LUI0	tan	239.025824527814	21.1633285258754	217.862496001938	-196.6991675	Aminotran_1_2 domain-containing protein OS=Glycine max OX=3847 GN=GLYMA_12G205900 PE=3 SV=2	GLYMA_12G205900	K00815	ko00130: Ubiquinone and other terpenoid-quinone biosynthesis;ko00270: Cysteine and methionine metabolism;ko00350: Tyrosine metabolism;ko00360: Phenylalanine metabolism;ko00400: Phenylalanine, tyrosine and tryptophan biosynthesis;ko00950: Isoquinoline alkaloid biosynthesis;ko00960: Tropane, piperidine and pyridine alkaloid biosynthesis;ko01100: Metabolic pathways;ko01110: Biosynthesis of secondary…
I1JVB5	tan	35.6227926177272	7.08834553032072	28.5344470874065	-21.44610156	Serine--tRNA ligase OS=Glycine max OX=3847 GN=100809150 PE=4 SV=1	100809150	K01875	ko00970: Aminoacyl-tRNA biosynthesis
A0A368UHG1	tan	57.9474575538677	11.3274265908719	46.6200309629958	-35.29260437	Uncharacterized protein OS=Glycine max OX=3847 GN=GLYMA_13G336200 PE=3 SV=1	GLYMA_13G336200	K01803	ko00010: Glycolysis / Gluconeogenesis;ko00051: Fructose and mannose metabolism;ko00562: Inositol phosphate metabolism;ko00710: Carbon fixation in photosynthetic organisms;ko01100: Metabolic pathways;ko01110: Biosynthesis of secondary metabolites;ko01200: Carbon metabolism;ko01230: Biosynthesis of amino acids
A0A0R0JYI2	tan	155.234460166196	25.6999032986435	129.534556867552	-103.8346536	Transaldolase OS=Glycine max OX=3847 GN=100811673 PE=3 SV=1	100811673	K00616	ko00030: Pentose phosphate pathway;ko01100: Metabolic pathways;ko01110: Biosynthesis of secondary metabolites;ko01200: Carbon metabolism;ko01230: Biosynthesis of amino acids
I1K0L7	tan	140.259280022456	20.8286599768033	119.430620045652	-98.60196007	Transaldolase OS=Glycine max OX=3847 GN=100789900 PE=3 SV=1	100789900	K00616	ko00030: Pentose phosphate pathway;ko01100: Metabolic pathways;ko01110: Biosynthesis of secondary metabolites;ko01200: Carbon metabolism;ko01230: Biosynthesis of amino acids
I1KXE7	tan	141.921630096871	19.6760403608116	122.245589736059	-102.5695494	Uncharacterized protein OS=Glycine max OX=3847 GN=100809224 PE=3 SV=1	100809224	K17609	--
A0A0R0I1T7	tan	65.7129603580028	13.9572849052696	51.7556754527332	-37.79839055	Uncharacterized protein OS=Glycine max OX=3847 GN=100795266 PE=3 SV=1	100795266	K16329	ko00240: Pyrimidine metabolism;ko01100: Metabolic pathways
I1JR93	tan	62.2690840654826	10.0931021146502	52.1759819508324	-42.08287984	Serine/threonine-protein phosphatase OS=Glycine max OX=3847 GN=100805030 PE=3 SV=1	100805030	K06269	ko03015: mRNA surveillance pathway
I1LGB8	tan	107.192635635322	14.2298437993472	92.9627918359751	-78.73294804	Uncharacterized protein OS=Glycine max OX=3847 GN=100817321 PE=4 SV=1	100817321	K13412	ko04626: Plant-pathogen interaction
A0A0R0JLC9	tan	31.2320955418282	5.60640318289776	25.6256923589305	-20.01928918	Receptor-like serine/threonine-protein kinase OS=Glycine max OX=3847 GN=100792537 PE=3 SV=1	100792537	K13430	ko04626: Plant-pathogen interaction
K7LWW4	tan	24.3063135756974	3.44162506403353	20.8646885116638	-17.42306345	Protein kinase domain-containing protein OS=Glycine max OX=3847 GN=100779077 PE=4 SV=1	100779077	K14510	ko04016: MAPK signaling pathway - plant;ko04075: Plant hormone signal transduction
I1JY96	tan	75.5651778668601	6.50865042419411	69.056527442666	-62.54787702	Protein kinase domain-containing protein OS=Glycine max OX=3847 GN=100802768 PE=4 SV=1	100802768	K00924	--
A0A0R0FM78	tan	79.8799792900732	12.5303875662335	67.3495917238398	-54.81920416	Protein kinase domain-containing protein OS=Glycine max OX=3847 GN=GLYMA_16G065500 PE=4 SV=1	GLYMA_16G065500	K20718	ko04016: MAPK signaling pathway - plant
K7MCM1	tan	52.7011152294184	4.54770208010209	48.1534131493163	-43.60571107	Protein kinase domain-containing protein OS=Glycine max OX=3847 GN=100776264 PE=4 SV=1	100776264	K14510	ko04016: MAPK signaling pathway - plant;ko04075: Plant hormone signal transduction
I1M192	tan	92.9481341277683	9.5412938293008	83.4068402984675	-73.86554647	Procollagen-proline 4-dioxygenase OS=Glycine max OX=3847 GN=GLYMA_13G212700 PE=3 SV=1	GLYMA_13G212700	K00472	ko00330: Arginine and proline metabolism;ko01100: Metabolic pathways
A0A0R0JLY7	tan	251.211721753937	32.4957567962458	218.715964957691	-186.2202082	Phosphomevalonate kinase OS=Glycine max OX=3847 GN=100818443 PE=3 SV=1	100818443	K00938	ko00900: Terpenoid backbone biosynthesis;ko01100: Metabolic pathways;ko01110: Biosynthesis of secondary metabolites
I1KJJ3	tan	62.9573124704492	19.7714647505974	43.1858477198518	-23.41438297	Patatin OS=Glycine max OX=3847 GN=GLYMA_07G115400 PE=3 SV=1	GLYMA_07G115400	--	--
A0A0R0KJN8	tan	60.1704677746304	13.5149419125182	46.6555258621121	-33.14058395	Lipase_3 domain-containing protein OS=Glycine max OX=3847 GN=100815007 PE=4 SV=1	100815007	K16818	ko00564: Glycerophospholipid metabolism;ko00592: alpha-Linolenic acid metabolism;ko01100: Metabolic pathways;ko01110: Biosynthesis of secondary metabolites
I1KG47	tan	172.283007993938	45.1712120430559	127.111795950882	-81.94058391	D-3-phosphoglycerate dehydrogenase OS=Glycine max OX=3847 GN=100793819 PE=3 SV=1	100793819	K00058	ko00260: Glycine, serine and threonine metabolism;ko00270: Cysteine and methionine metabolism;ko01100: Metabolic pathways;ko01110: Biosynthesis of secondary metabolites;ko01200: Carbon metabolism;ko01230: Biosynthesis of amino acids
I1KVS6	tan	138.453516258809	25.232333889137	113.221182369672	-87.98884848	D-3-phosphoglycerate dehydrogenase OS=Glycine max OX=3847 GN=100817949 PE=3 SV=1	100817949	K00058	ko00260: Glycine, serine and threonine metabolism;ko00270: Cysteine and methionine metabolism;ko01100: Metabolic pathways;ko01110: Biosynthesis of secondary metabolites;ko01200: Carbon metabolism;ko01230: Biosynthesis of amino acids
I1K4T0	tan	40.6954269604795	9.97920158396495	30.7162253765145	-20.73702379	Alkaline/neutral invertase OS=Glycine max OX=3847 GN=100813457 PE=3 SV=1	100813457	--	--
I1MWY7	tan	16.9193250804809	1.85248742354522	15.0668376569356	-13.21435023	GH18 domain-containing protein OS=Glycine max OX=3847 GN=100787511 PE=3 SV=1	100787511	K01183	ko00520: Amino sugar and nucleotide sugar metabolism;ko01100: Metabolic pathways
I1MU24	tan	107.961579942145	8.11783619392473	99.8437437482201	-91.72590755	Uncharacterized protein OS=Glycine max OX=3847 GN=GLYMA_17G108200 PE=3 SV=1	GLYMA_17G108200	K07964	ko00531: Glycosaminoglycan degradation;ko01100: Metabolic pathways
I1KUU7	tan	17.1121877978769	2.84798038670255	14.2642074111744	-11.41622702	Beta-galactosidase OS=Glycine max OX=3847 GN=100781074 PE=3 SV=1	100781074	K12309	ko00052: Galactose metabolism;ko00511: Other glycan degradation;ko00531: Glycosaminoglycan degradation;ko00600: Sphingolipid metabolism;ko00604: Glycosphingolipid biosynthesis - ganglio series;ko01100: Metabolic pathways
I1LL69	tan	20.3501067628805	1.80994107223627	18.5401656906442	-16.73022462	Beta-galactosidase OS=Glycine max OX=3847 GN=100793198 PE=3 SV=1	100793198	K12309	ko00052: Galactose metabolism;ko00511: Other glycan degradation;ko00531: Glycosaminoglycan degradation;ko00600: Sphingolipid metabolism;ko00604: Glycosphingolipid biosynthesis - ganglio series;ko01100: Metabolic pathways
C6F122	tan	33.2038297009253	4.29415747844287	28.9096722224824	-24.61551474	Beta-galactosidase OS=Glycine max OX=3847 GN=100792629 PE=3 SV=1	100792629	K12309	ko00052: Galactose metabolism;ko00511: Other glycan degradation;ko00531: Glycosaminoglycan degradation;ko00600: Sphingolipid metabolism;ko00604: Glycosphingolipid biosynthesis - ganglio series;ko01100: Metabolic pathways
I1MST0	tan	64.9114658802079	8.23667128303221	56.6747945971757	-48.43812331	Xyloglucan endotransglucosylase/hydrolase OS=Glycine max OX=3847 GN=100782365 PE=3 SV=1	100782365	K14504	ko04075: Plant hormone signal transduction
I1NBN1	tan	73.6357906483274	7.07576455616892	66.5600260921585	-59.48426154	Uncharacterized protein OS=Glycine max OX=3847 GN=100794608 PE=4 SV=2	100794608	K17573	--
I1K4L3	tan	78.4273310588548	3.79078640416106	74.6365446546937	-70.84575825	Inositol-3-phosphate synthase OS=Glycine max OX=3847 GN=100800820 PE=3 SV=1	100800820	K01858	ko00562: Inositol phosphate metabolism;ko01100: Metabolic pathways;ko01110: Biosynthesis of secondary metabolites
I1MYU0	tan	27.510224195929	2.66361027547865	24.8466139204504	-22.18300364	Inositol-3-phosphate synthase OS=Glycine max OX=3847 GN=106797152 PE=3 SV=1	106797152	K01858	ko00562: Inositol phosphate metabolism;ko01100: Metabolic pathways;ko01110: Biosynthesis of secondary metabolites
I1J3Z3	tan	42.1461213446979	2.2576290550207	39.8884922896772	-37.63086323	Squalene monooxygenase OS=Glycine max OX=3847 GN=100795522 PE=3 SV=1	100795522	K00511	ko00100: Steroid biosynthesis;ko00909: Sesquiterpenoid and triterpenoid biosynthesis;ko01100: Metabolic pathways;ko01110: Biosynthesis of secondary metabolites
K7K4I8	tan	5.60550995789568	0.636869963814662	4.96863999408102	-4.33177003	Uncharacterized protein OS=Glycine max OX=3847 GN=106794123 PE=3 SV=1	106794123	K23136	ko00999: Biosynthesis of various plant secondary metabolites;ko01110: Biosynthesis of secondary metabolites
I1LZ62	tan	142.961288265381	14.7527390601631	128.208549205218	-113.4558101	S-adenosylmethionine synthase OS=Glycine max OX=3847 GN=100805448 PE=3 SV=1	100805448	K00789	ko00270: Cysteine and methionine metabolism;ko00999: Biosynthesis of various plant secondary metabolites;ko01100: Metabolic pathways;ko01110: Biosynthesis of secondary metabolites;ko01230: Biosynthesis of amino acids;ko01240: Biosynthesis of cofactors
I1MUM8	tan	169.647819390718	26.7511615076011	142.896657883117	-116.1454964	Malate synthase OS=Glycine max OX=3847 GN=100813906 PE=3 SV=1	100813906	K01638	ko00620: Pyruvate metabolism;ko00630: Glyoxylate and dicarboxylate metabolism;ko01100: Metabolic pathways;ko01110: Biosynthesis of secondary metabolites;ko01200: Carbon metabolism
K7MVK8	tan	106.842118814006	16.4548346542651	90.387284159741	-73.93244951	Isocitrate lyase OS=Glycine max OX=3847 GN=GLYMA_18G299700 PE=4 SV=1	GLYMA_18G299700	K01637	ko00630: Glyoxylate and dicarboxylate metabolism;ko01100: Metabolic pathways;ko01110: Biosynthesis of secondary metabolites;ko01200: Carbon metabolism
I1M7M8	tan	35.588954917269	8.88809396952967	26.7008609477393	-17.81276698	Indole-3-glycerol-phosphate synthase OS=Glycine max OX=3847 GN=100788172 PE=3 SV=1	100788172	K01609	ko00400: Phenylalanine, tyrosine and tryptophan biosynthesis;ko01100: Metabolic pathways;ko01110: Biosynthesis of secondary metabolites;ko01230: Biosynthesis of amino acids
A0A0R0FR69	tan	41.4240460165033	12.0516180960082	29.3724279204951	-17.32080982	Imidazole acetol-phosphate transaminase OS=Glycine max OX=3847 GN=100784293 PE=3 SV=1	100784293	K00817	ko00340: Histidine metabolism;ko00350: Tyrosine metabolism;ko00360: Phenylalanine metabolism;ko00400: Phenylalanine, tyrosine and tryptophan biosynthesis;ko00960: Tropane, piperidine and pyridine alkaloid biosynthesis;ko01100: Metabolic pathways;ko01110: Biosynthesis of secondary metabolites;ko01230: Biosynthesis of amino acids
I1MG54	tan	11.3225724974934	0.687989813166326	10.6345826843271	-9.946592871	Histidinol dehydrogenase, chloroplastic OS=Glycine max OX=3847 GN=100816684 PE=3 SV=1	100816684	K00013	ko00340: Histidine metabolism;ko01100: Metabolic pathways;ko01110: Biosynthesis of secondary metabolites;ko01230: Biosynthesis of amino acids
A0A0B5E8V1	tan	23.2522123029227	3.0357774047236	20.2164348981991	-17.18065749	Glutathione transferase OS=Glycine max OX=3847 GN=GSTU18 PE=2 SV=1	GSTU18	K00799	ko00480: Glutathione metabolism;ko01100: Metabolic pathways
I1MQM4	tan	151.221930216528	15.7199797685686	135.501950447959	-119.7819707	Glutamate decarboxylase OS=Glycine max OX=3847 GN=100783047 PE=3 SV=1	100783047	K01580	ko00250: Alanine, aspartate and glutamate metabolism;ko00410: beta-Alanine metabolism;ko00430: Taurine and hypotaurine metabolism;ko00650: Butanoate metabolism;ko01100: Metabolic pathways;ko01110: Biosynthesis of secondary metabolites
A0A0R0GLR3	tan	110.675973626075	19.7828063411161	90.893167284959	-71.11036094	3-oxoacyl-[acyl-carrier-protein] synthase OS=Glycine max OX=3847 GN=100037453 PE=3 SV=1	100037453	K09458	ko00061: Fatty acid biosynthesis;ko00780: Biotin metabolism;ko01100: Metabolic pathways;ko01212: Fatty acid metabolism;ko01240: Biosynthesis of cofactors
A0A0R0GDI7	tan	139.300141153328	21.3258719121828	117.974269241145	-96.64839733	Uncharacterized protein OS=Glycine max OX=3847 GN=100810101 PE=3 SV=1	100810101	--	--
A0A0R0H004	tan	87.4150783289836	9.80612671839979	77.6089516105838	-67.80282489	Ubiquitin carboxyl-terminal hydrolase OS=Glycine max OX=3847 GN=100816791 PE=3 SV=1	100816791	K11841	--
C6TKC0	tan	56.5915090379422	10.5220067099233	46.0695023280189	-35.54749562	Uncharacterized protein OS=Glycine max OX=3847 GN=100811719 PE=2 SV=1	100811719	K16290	--
I1MNL7	tan	84.2344630162637	15.9633979387391	68.2710650775246	-52.30766714	Carboxypeptidase OS=Glycine max OX=3847 GN=100796815 PE=3 SV=1	100796815	K16297	--
K7MVR5	tan	177.377834830544	15.3449630105396	162.032871820004	-146.6879088	Methionine aminopeptidase 2 OS=Glycine max OX=3847 GN=100798151 PE=3 SV=1	100798151	K01265	--
I1NFB9	tan	86.2420832402821	21.4945909349491	64.747492305333	-43.25290137	Diphosphomevalonate decarboxylase OS=Glycine max OX=3847 GN=100800990 PE=3 SV=1	100800990	K01597	ko00900: Terpenoid backbone biosynthesis;ko01100: Metabolic pathways;ko01110: Biosynthesis of secondary metabolites
A0A0R0EIY9	tan	38.6057815594602	4.93486597465389	33.6709155848064	-28.73604961	Cytochrome b5 heme-binding domain-containing protein OS=Glycine max OX=3847 GN=100783842 PE=4 SV=1	100783842	K17278	--
I1K641	tan	38.086753358161	2.82852155409721	35.2582318040637	-32.42971025	Cytidine deaminase OS=Glycine max OX=3847 GN=100795350 PE=3 SV=1	100795350	K01489	ko00240: Pyrimidine metabolism;ko01100: Metabolic pathways;ko01232: Nucleotide metabolism
I1L6I6	tan	30.4208159943501	6.78048072470228	23.6403352696478	-16.85985454	Cysteine synthase OS=Glycine max OX=3847 GN=GLYMA_09G258000 PE=1 SV=1	GLYMA_09G258000	K13034	ko00270: Cysteine and methionine metabolism;ko00460: Cyanoamino acid metabolism;ko00920: Sulfur metabolism;ko01100: Metabolic pathways;ko01110: Biosynthesis of secondary metabolites;ko01200: Carbon metabolism;ko01230: Biosynthesis of amino acids
K7M9L4	tan	54.7872717468069	3.8223848168348	50.9648869299721	-47.14250211	Carbamoyl-phosphate synthase (glutamine-hydrolyzing) OS=Glycine max OX=3847 GN=100797877 PE=3 SV=1	100797877	K01955	ko00240: Pyrimidine metabolism;ko00250: Alanine, aspartate and glutamate metabolism;ko01100: Metabolic pathways;ko01240: Biosynthesis of cofactors
Q3S3F6	tan	68.3842955666503	10.1173654250253	58.266930141625	-48.14956472	Homoserine dehydrogenase OS=Glycine max OX=3847 GN=732566 PE=2 SV=1	732566	K12524	ko00260: Glycine, serine and threonine metabolism;ko00261: Monobactam biosynthesis;ko00270: Cysteine and methionine metabolism;ko00300: Lysine biosynthesis;ko01100: Metabolic pathways;ko01110: Biosynthesis of secondary metabolites;ko01230: Biosynthesis of amino acids
I1MA91	tan	56.2178205288282	15.2968001027003	40.9210204261279	-25.62422032	Uncharacterized protein OS=Glycine max OX=3847 GN=547658 PE=3 SV=2	547658	K18857	ko00010: Glycolysis / Gluconeogenesis;ko00071: Fatty acid degradation;ko00350: Tyrosine metabolism;ko00592: alpha-Linolenic acid metabolism;ko00620: Pyruvate metabolism;ko01100: Metabolic pathways;ko01110: Biosynthesis of secondary metabolites
A0A0R4J2Y7	tan	32.4776561488044	5.5993276763966	26.8783284724079	-21.2790008	Adenylate kinase OS=Glycine max OX=3847 GN=100818561 PE=3 SV=1	100818561	K00939	ko00230: Purine metabolism;ko00730: Thiamine metabolism;ko01100: Metabolic pathways;ko01110: Biosynthesis of secondary metabolites;ko01232: Nucleotide metabolism;ko01240: Biosynthesis of cofactors
A0A0R0HNI5	tan	76.4373835732825	16.5518338744406	59.8855496988419	-43.33371582	Acyl-coenzyme A oxidase OS=Glycine max OX=3847 GN=GLYMA_11G035200 PE=3 SV=1	GLYMA_11G035200	K00232	ko00071: Fatty acid degradation;ko00410: beta-Alanine metabolism;ko00592: alpha-Linolenic acid metabolism;ko00640: Propanoate metabolism;ko01040: Biosynthesis of unsaturated fatty acids;ko01100: Metabolic pathways;ko01110: Biosynthesis of secondary metabolites;ko01200: Carbon metabolism;ko01212: Fatty acid metabolism;ko04146: Peroxisome
Q39833	tan	24.6428246027926	4.46523330651443	20.1775912962782	-15.71235799	Acetyl-CoA carboxytransferase OS=Glycine max OX=3847 GN=accA-2 PE=2 SV=1	accA-2	K01962	ko00061: Fatty acid biosynthesis;ko00620: Pyruvate metabolism;ko00640: Propanoate metabolism;ko01100: Metabolic pathways;ko01110: Biosynthesis of secondary metabolites;ko01200: Carbon metabolism;ko01212: Fatty acid metabolism
I1KSP9	tan	19.8750911339249	2.21671222106521	17.6583789128597	-15.44166669	Acetohydroxy-acid synthase small subunit OS=Glycine max OX=3847 GN=100810297 PE=3 SV=1	100810297	K01653	ko00290: Valine, leucine and isoleucine biosynthesis;ko00650: Butanoate metabolism;ko00660: C5-Branched dibasic acid metabolism;ko00770: Pantothenate and CoA biosynthesis;ko01100: Metabolic pathways;ko01110: Biosynthesis of secondary metabolites;ko01210: 2-Oxocarboxylic acid metabolism;ko01230: Biosynthesis of amino acids
K7KQP0	tan	97.5268459704985	12.0285791107391	85.4982668597594	-73.46968775	Acetohydroxy-acid synthase small subunit OS=Glycine max OX=3847 GN=100779210 PE=3 SV=1	100779210	K01653	ko00290: Valine, leucine and isoleucine biosynthesis;ko00650: Butanoate metabolism;ko00660: C5-Branched dibasic acid metabolism;ko00770: Pantothenate and CoA biosynthesis;ko01100: Metabolic pathways;ko01110: Biosynthesis of secondary metabolites;ko01210: 2-Oxocarboxylic acid metabolism;ko01230: Biosynthesis of amino acids
A0A0R0L0W8	tan	45.250960163044	5.72420831018727	39.5267518528567	-33.80254354	UTP--glucose-1-phosphate uridylyltransferase OS=Glycine max OX=3847 GN=GLYMA_02G241100 PE=3 SV=1	GLYMA_02G241100	K00963	ko00040: Pentose and glucuronate interconversions;ko00052: Galactose metabolism;ko00500: Starch and sucrose metabolism;ko00520: Amino sugar and nucleotide sugar metabolism;ko01100: Metabolic pathways;ko01110: Biosynthesis of secondary metabolites;ko01240: Biosynthesis of cofactors;ko01250: Biosynthesis of nucleotide sugars
I1MBR7	tan	92.5350668609171	6.50999935004401	86.0250675108731	-79.51506816	UTP--glucose-1-phosphate uridylyltransferase OS=Glycine max OX=3847 GN=100790112 PE=3 SV=1	100790112	K00963	ko00040: Pentose and glucuronate interconversions;ko00052: Galactose metabolism;ko00500: Starch and sucrose metabolism;ko00520: Amino sugar and nucleotide sugar metabolism;ko01100: Metabolic pathways;ko01110: Biosynthesis of secondary metabolites;ko01240: Biosynthesis of cofactors;ko01250: Biosynthesis of nucleotide sugars
I1JQ35	tan	142.302032518075	22.2356215248547	120.06641099322	-97.83078947	SRP54 domain-containing protein OS=Glycine max OX=3847 GN=100782581 PE=3 SV=1	100782581	K03106	ko03060: Protein export
I1JAE5	tan	50.8848392144209	6.3006264417496	44.5842127726713	-38.28358633	Uncharacterized protein OS=Glycine max OX=3847 GN=100819043 PE=3 SV=1	100819043	K17065	--
I1KKN7	tan	239.259925606132	15.2448042931472	224.015121312985	-208.770317	Pyrophosphate--fructose 6-phosphate 1-phosphotransferase subunit alpha OS=Glycine max OX=3847 GN=100800863 PE=3 SV=1	100800863	K00895	ko00010: Glycolysis / Gluconeogenesis;ko00030: Pentose phosphate pathway;ko00051: Fructose and mannose metabolism;ko01100: Metabolic pathways;ko01110: Biosynthesis of secondary metabolites
I1J7U9	tan	72.0954386420792	18.7685512475409	53.3268873945382	-34.55833615	3-phosphoshikimate 1-carboxyvinyltransferase OS=Glycine max OX=3847 GN=100789268 PE=3 SV=1	100789268	K00800	ko00400: Phenylalanine, tyrosine and tryptophan biosynthesis;ko01100: Metabolic pathways;ko01110: Biosynthesis of secondary metabolites;ko01230: Biosynthesis of amino acids
C6SXG9	tan	184.418590578026	20.7303787837044	163.688211794322	-142.957833	Gamma-glutamylcyclotransferase OS=Glycine max OX=3847 GN=100305985 PE=2 SV=1	100305985	K22596	ko00480: Glutathione metabolism;ko01100: Metabolic pathways
K7MNN1	tan	53.1268303032255	7.9393840214243	45.1874462818012	-37.24806226	Aminotran_1_2 domain-containing protein OS=Glycine max OX=3847 GN=100809783 PE=4 SV=1	100809783	K00654	ko00600: Sphingolipid metabolism;ko01100: Metabolic pathways
I1L146	tan	27.0179201312289	8.83251884558286	18.185401285646	-9.35288244	MOSC domain-containing protein OS=Glycine max OX=3847 GN=100794892 PE=4 SV=1	100794892	K15631	ko00790: Folate biosynthesis;ko01100: Metabolic pathways
I1JRF2	tan	174.782446275889	27.8725731461798	146.90987312971	-119.0373	Uncharacterized protein OS=Glycine max OX=3847 GN=547725 PE=4 SV=1	547725	K22696	--
I1K9C4	tan	31.6547181903864	9.95330689091987	21.7014112994666	-11.74810441	PNP_UDP_1 domain-containing protein OS=Glycine max OX=3847 GN=GLYMA_06G084200 PE=4 SV=2	GLYMA_06G084200	--	--
K7N0Z1	tan	109.901469579363	26.5756923684433	83.3257772109195	-56.75008484	AB hydrolase-1 domain-containing protein OS=Glycine max OX=3847 GN=100814882 PE=4 SV=1	100814882	--	--
A0A0R0ERR6	tan	218.792419707753	43.1528916372315	175.639528070521	-132.4866364	Uncharacterized protein OS=Glycine max OX=3847 GN=100037472 PE=3 SV=1	100037472	K09584	ko04141: Protein processing in endoplasmic reticulum
C6KXH6	tan	227.852473600146	36.8453742359479	191.007099364198	-154.1617251	Protein disulfide isomerase L-3b OS=Glycine max OX=3847 GN=PDIL-3b PE=4 SV=1	PDIL-3b	K09580	ko04141: Protein processing in endoplasmic reticulum
I1K1S1	tan	206.56901659338	22.3629916769201	184.20602491646	-161.8430332	PPIase cyclophilin-type domain-containing protein OS=Glycine max OX=3847 GN=GLYMA_05G080800 PE=4 SV=1	GLYMA_05G080800	K05864	--
I1JM67	tan	23.2431705887832	5.82263525472595	17.4205353340572	-11.59790008	Peptidylprolyl isomerase OS=Glycine max OX=3847 GN=100305479 PE=4 SV=1	100305479	K09569	--
A0A0R0KGG4	tan	271.500994663195	24.566658815912	246.934335847283	-222.367677	Peptidylprolyl isomerase OS=Glycine max OX=3847 GN=100794411 PE=4 SV=1	100794411	K09571	--
I1MM91	tan	279.291140545144	31.6783108878103	247.612829657333	-215.9345188	Peptidylprolyl isomerase OS=Glycine max OX=3847 GN=100803189 PE=4 SV=1	100803189	K09571	--
C6T034	tan	89.8678087796048	14.8915124901337	74.9762962894711	-60.0847838	EF1_GNE domain-containing protein OS=Glycine max OX=3847 GN=100500082 PE=2 SV=1	100500082	K03232	--
I1MJ84	tan	39.6500902329485	10.4566714043143	29.1934188286342	-18.73674742	Tr-type G domain-containing protein OS=Glycine max OX=3847 GN=GLYMA_15G256800 PE=4 SV=1	GLYMA_15G256800	K03234	--
I1JXC1	tan	58.8105534924708	5.04044461935129	53.7701088731195	-48.72966425	Elongation factor Tu OS=Glycine max OX=3847 GN=100805960 PE=3 SV=1	100805960	K02358	ko04626: Plant-pathogen interaction
I1LWB8	tan	68.8716735712455	5.83575182513214	63.0359217461133	-57.20016992	EF1_GNE domain-containing protein OS=Glycine max OX=3847 GN=GLYMA_13G073200 PE=3 SV=1	GLYMA_13G073200	K03232	--
P48513	tan	8.86478752826103	1.20684745157063	7.6579400766904	-6.451092625	Transcription initiation factor IIB OS=Glycine max OX=3847 GN=TFIIB1 PE=2 SV=1	TFIIB1	K03124	ko03022: Basal transcription factors
I1LZ47	tan	89.2153383938687	13.2451973073723	75.9701410864964	-62.72494378	Uncharacterized protein OS=Glycine max OX=3847 GN=100789561 PE=3 SV=1	100789561	K02870	ko03010: Ribosome
I1K2A2	tan	134.494092954183	16.4796840238453	118.014408930338	-101.5347249	L51_S25_CI-B8 domain-containing protein OS=Glycine max OX=3847 GN=100813455 PE=3 SV=1	100813455	K17424	--
I1K1R5	tan	330.855681202616	19.8178113309295	311.037869871686	-291.2200585	Ribosomal_TL5_C domain-containing protein OS=Glycine max OX=3847 GN=100802599 PE=4 SV=1	100802599	K02897	ko03010: Ribosome
C6TMU7	tan	158.660218197308	21.9849754006097	136.675242796698	-114.6902674	60S ribosomal protein L27 OS=Glycine max OX=3847 GN=100799485 PE=2 SV=1	100799485	K02901	ko03010: Ribosome
I1KUX8	tan	47.7769780934417	9.4508485143303	38.3261295791115	-28.87528106	Ribosomal_L28e domain-containing protein OS=Glycine max OX=3847 GN=GLYMA_08G196500 PE=3 SV=1	GLYMA_08G196500	K02903	ko03010: Ribosome
K7LJN3	tan	78.2978881889444	17.731416761151	60.5664714277934	-42.83505467	Uncharacterized protein OS=Glycine max OX=3847 GN=100781292 PE=4 SV=1	100781292	--	--
I1KRI7	tan	111.556061786038	21.5426949074834	90.0133668785547	-68.47067197	60S ribosomal protein L27 OS=Glycine max OX=3847 GN=100817943 PE=3 SV=1	100817943	K02901	ko03010: Ribosome
I1KZW0	tan	191.455560431774	18.6769073440888	172.778653087686	-154.1017457	Uncharacterized protein OS=Glycine max OX=3847 GN=100784680 PE=3 SV=1	100784680	K02926	ko03010: Ribosome
I1JGR4	tan	166.381052774714	32.8695258984786	133.511526876235	-100.642001	MI domain-containing protein OS=Glycine max OX=3847 GN=100789296 PE=3 SV=1	100789296	K03260	--
I1LIY3	tan	70.8632353109774	9.40506031498868	61.4581749959887	-52.05311468	Uncharacterized protein OS=Glycine max OX=3847 GN=100798129 PE=4 SV=1	100798129	--	--
I1NDI0	tan	70.0107877060956	17.7271304121811	52.2836572939145	-34.55652688	Uncharacterized protein OS=Glycine max OX=3847 GN=100805610 PE=4 SV=1	100805610	K24983	--
I1JEW3	tan	36.6321877960232	5.00075535884085	31.6314324371824	-26.63067708	Uncharacterized protein OS=Glycine max OX=3847 GN=100798089 PE=4 SV=1	100798089	K13201	--
I1ML30	tan	68.0456909717342	10.4392506408583	57.6064403308759	-47.16718969	YTH domain-containing protein OS=Glycine max OX=3847 GN=100803547 PE=4 SV=1	100803547	K20102	--
I1N874	tan	131.959793906793	26.5192281220573	105.440565784736	-78.92133766	YTH domain-containing protein OS=Glycine max OX=3847 GN=100818027 PE=4 SV=1	100818027	K20102	--
I1MRL9	tan	13.2593815941713	3.69759372104879	9.56178787312256	-5.864194152	PUM-HD domain-containing protein OS=Glycine max OX=3847 GN=100780739 PE=4 SV=1	100780739	K14844	--
I1KXQ7	tan	14.7870923541166	1.12995028243712	13.6571420716794	-12.52719179	CCHC-type domain-containing protein OS=Glycine max OX=3847 GN=100800156 PE=4 SV=1	100800156	--	--
A0A0R4J5N3	tan	46.2294982673084	10.0108128816063	36.2186853857021	-26.2078725	Uncharacterized protein OS=Glycine max OX=3847 GN=GLYMA_17G053200 PE=3 SV=1	GLYMA_17G053200	K03257	--
I1JRL8	tan	98.1046017922259	20.4228552405725	77.6817465516534	-57.25889131	TRUD domain-containing protein OS=Glycine max OX=3847 GN=100795469 PE=3 SV=2	100795469	K06176	--
I1K1M6	tan	76.4216199538837	10.0824002381046	66.3392197157791	-56.25681948	tRNA pseudouridine(55) synthase OS=Glycine max OX=3847 GN=100793939 PE=3 SV=1	100793939	K03177	--
I1KLZ3	tan	67.9396610772673	4.20756264948178	63.7320984277855	-59.52453578	DYW_deaminase domain-containing protein OS=Glycine max OX=3847 GN=100818823 PE=3 SV=1	100818823	K23541	--
I1LI44	tan	54.5620953233081	11.9329033525758	42.6291919707323	-30.69628862	HTH La-type RNA-binding domain-containing protein OS=Glycine max OX=3847 GN=100811819 PE=4 SV=1	100811819	K18757	--
K7KZI7	tan	63.0452571788813	6.53130115097405	56.5139560279072	-49.98265488	Uncharacterized protein OS=Glycine max OX=3847 GN=100803350 PE=4 SV=1	100803350	K10706	--
K7LRE4	tan	108.132801109132	12.4703825272716	95.6624185818603	-83.19203605	Uncharacterized protein OS=Glycine max OX=3847 GN=100800594 PE=4 SV=1	100800594	K10706	--
I1LYA4	tan	120.953030984217	22.8079789738177	98.1450520103997	-75.33707304	Eukaryotic translation initiation factor 3 subunit K OS=Glycine max OX=3847 GN=100809546 PE=3 SV=1	100809546	K15028	--
I1KDI8	tan	156.528463328214	19.6427510602641	136.885712267949	-117.2429612	MI domain-containing protein OS=Glycine max OX=3847 GN=100816500 PE=3 SV=1	100816500	K03260	--
A0A0R0I6V4	tan	16.0374112731384	4.40675643168567	11.6306548414527	-7.22389841	Ribosomal_L14e domain-containing protein OS=Glycine max OX=3847 GN=GLYMA_09G110800 PE=3 SV=1	GLYMA_09G110800	K02875	ko03010: Ribosome
I1N032	tan	192.295221143879	26.2119632927644	166.083257851115	-139.8712946	Uncharacterized protein OS=Glycine max OX=3847 GN=100788432 PE=4 SV=2	100788432	K12599	ko03018: RNA degradation
I1KHP4	tan	55.4613393669058	9.30769633854057	46.1536430283653	-36.84594669	Uncharacterized protein OS=Glycine max OX=3847 GN=100792560 PE=4 SV=1	100792560	K13126	ko03015: mRNA surveillance pathway;ko03018: RNA degradation
A0A0R0ENR6	tan	29.2138825686929	6.74784579786825	22.4660367708246	-15.71819097	Uncharacterized protein OS=Glycine max OX=3847 GN=100812165 PE=4 SV=1	100812165	K24983	--
A0A0R0K3K3	tan	38.3701353624032	6.49137185458583	31.8787635078173	-25.38739165	Polyadenylate-binding protein OS=Glycine max OX=3847 GN=100799386 PE=3 SV=1	100799386	K13126	ko03015: mRNA surveillance pathway;ko03018: RNA degradation
I1JK07	tan	88.8534616981371	7.96204277980468	80.8914189183324	-72.92937614	PORR domain-containing protein OS=Glycine max OX=3847 GN=100810556 PE=4 SV=1	100810556	--	--
I1KD16	tan	39.1783742388173	6.81568297621075	32.3626912626066	-25.54700829	RRM domain-containing protein OS=Glycine max OX=3847 GN=100801928 PE=4 SV=2	100801928	K12741	ko03040: Spliceosome
I1NA00	tan	64.4512861618639	10.3266771924059	54.124608969458	-43.79793178	RRM domain-containing protein OS=Glycine max OX=3847 GN=GLYMA_19G173200 PE=4 SV=1	GLYMA_19G173200	K12741	ko03040: Spliceosome
K7N244	tan	24.8538213058001	2.88217517546009	21.97164613	-19.08947095	RRM domain-containing protein OS=Glycine max OX=3847 GN=100784052 PE=3 SV=1	100784052	K12741	ko03040: Spliceosome
C6TDF4	tan	97.424101056096	19.1127136017849	78.3113874543111	-59.19867385	Uncharacterized protein OS=Glycine max OX=3847 GN=100779109 PE=2 SV=1	100779109	K13126	ko03015: mRNA surveillance pathway;ko03018: RNA degradation
A0A0R0ICH7	tan	92.3239406811912	16.2372382388337	76.0867024423575	-59.8494642	Uncharacterized protein OS=Glycine max OX=3847 GN=100787863 PE=4 SV=1	100787863	K21444	--
I1JP07	tan	21.400897219195	2.68391944172501	18.7169777774699	-16.03305834	Uncharacterized protein OS=Glycine max OX=3847 GN=100813235 PE=4 SV=1	100813235	K21444	--
I1L2M0	tan	68.6617676931393	17.7327105661659	50.9290571269734	-33.19634656	RRM domain-containing protein OS=Glycine max OX=3847 GN=100778780 PE=4 SV=1	100778780	K14838	--
I1NJ41	tan	277.325178089295	34.1358803122617	243.189297777034	-209.0534175	Uncharacterized protein OS=Glycine max OX=3847 GN=100306124 PE=4 SV=1	100306124	K03111	ko03030: DNA replication;ko03430: Mismatch repair;ko03440: Homologous recombination
K7L454	tan	17.1536756270125	2.11400194857194	15.0396736784405	-12.92567173	H15 domain-containing protein OS=Glycine max OX=3847 GN=GLYMA_U043500 PE=3 SV=1	GLYMA_U043500	K11275	--
I1N5C6	tan	254.181109749214	24.6549161200839	229.52619362913	-204.8712775	Ubiquitin receptor RAD23 OS=Glycine max OX=3847 GN=100817821 PE=3 SV=2	100817821	K10839	ko03420: Nucleotide excision repair;ko04141: Protein processing in endoplasmic reticulum
I1K328	tan	58.774453753755	12.5402657499223	46.2341880038327	-33.69392225	DNA replication licensing factor MCM3 OS=Glycine max OX=3847 GN=100791302 PE=3 SV=1	100791302	K02541	ko03030: DNA replication
I1K5N2	tan	93.5854763078052	14.3113264301564	79.2741498776488	-64.96282345	AA_TRNA_LIGASE_II domain-containing protein OS=Glycine max OX=3847 GN=100803308 PE=3 SV=1	100803308	K01876	ko00970: Aminoacyl-tRNA biosynthesis
A0A0R0JZJ8	tan	205.900416315193	35.3119873786465	170.588428936546	-135.2764416	Uncharacterized protein OS=Glycine max OX=3847 GN=GLYMA_05G218100 PE=3 SV=1	GLYMA_05G218100	K25815	--
I1M219	tan	58.632211331736	9.77951512388639	48.8526962078496	-39.07318108	Squamosa promoter-binding-like protein OS=Glycine max OX=3847 GN=100782285 PE=4 SV=1	100782285	--	--
A0A0R0EID4	tan	23.504147496476	1.6499037842435	21.8542437122325	-20.20433993	NAC domain-containing protein OS=Glycine max OX=3847 GN=100780442 PE=4 SV=1	100780442	--	--
K7MH03	tan	35.0831202133277	3.25432370333439	31.8287965099933	-28.57447281	Uncharacterized protein OS=Glycine max OX=3847 GN=106796585 PE=4 SV=1	106796585	K09250	--
I1LBB0	tan	48.5636253062985	10.4332017832809	38.1304235230176	-27.69722174	Uncharacterized protein OS=Glycine max OX=3847 GN=100800749 PE=4 SV=1	100800749	K14810	--
A0A0R0IZT5	tan	139.310352995565	10.5042991044824	128.806053891083	-118.3017548	Uncharacterized protein OS=Glycine max OX=3847 GN=100780518 PE=3 SV=1	100780518	K23541	--
I1JGU2	tan	71.8074426578993	8.68567400138036	63.1217686565189	-54.43609466	5'-deoxynucleotidase OS=Glycine max OX=3847 GN=100798792 PE=3 SV=1	100798792	K07023	ko00230: Purine metabolism;ko00240: Pyrimidine metabolism;ko01100: Metabolic pathways;ko01232: Nucleotide metabolism
I1L4H1	tan	92.6415953784939	19.895272188186	72.7463231903079	-52.851051	Aldedh domain-containing protein OS=Glycine max OX=3847 GN=100792798 PE=3 SV=1	100792798	K12355	ko00940: Phenylpropanoid biosynthesis;ko01110: Biosynthesis of secondary metabolites
A0A0R0KQM5	tan	187.939990223156	42.7762386467484	145.163751576407	-102.3875129	Aha1_N domain-containing protein OS=Glycine max OX=3847 GN=GLYMA_03G146100 PE=3 SV=1	GLYMA_03G146100	K26216	--
A0A368ULX2	tan	301.978527019714	28.17954987	273.798977148324	-245.6194273	Aha1_N domain-containing protein OS=Glycine max OX=3847 GN=GLYMA_09G109200 PE=3 SV=1	GLYMA_09G109200	K26216	--
I1JFZ6	tan	95.5265474609246	15.8253114494993	79.7012360114254	-63.87592456	Aha1_N domain-containing protein OS=Glycine max OX=3847 GN=100810706 PE=3 SV=1	100810706	K26216	--
I1N9A4	tan	256.644140779838	41.695655079378	214.94848570046	-173.2528306	Aha1_N domain-containing protein OS=Glycine max OX=3847 GN=100812897 PE=3 SV=1	100812897	K26216	--
I1NE43	tan	50.6208648583236	8.04639266865321	42.5744721896704	-34.52807952	Fes1 domain-containing protein OS=Glycine max OX=3847 GN=GLYMA_20G054300 PE=4 SV=2	GLYMA_20G054300	K09562	ko04141: Protein processing in endoplasmic reticulum
I1JRM3	tan	206.672862129874	22.1497693751766	184.523092754698	-162.3733234	TGc domain-containing protein OS=Glycine max OX=3847 GN=100792131 PE=4 SV=1	100792131	K01456	ko04141: Protein processing in endoplasmic reticulum
K7L723	tan	112.009129017534	30.1496327398809	81.8594962776527	-51.70986354	ATP citrate synthase OS=Glycine max OX=3847 GN=100787121 PE=3 SV=1	100787121	K01648	ko00020: Citrate cycle (TCA cycle);ko01100: Metabolic pathways;ko01110: Biosynthesis of secondary metabolites
A0A0R0JD83	tan	102.0959328	10.5778111876137	91.5181216371865	-80.94031045	ATP citrate synthase OS=Glycine max OX=3847 GN=100801407 PE=4 SV=1	100801407	K01648	ko00020: Citrate cycle (TCA cycle);ko01100: Metabolic pathways;ko01110: Biosynthesis of secondary metabolites
I1MJH5	tan	125.248782529599	29.2929759872266	95.9558065423721	-66.66283056	ATP citrate synthase OS=Glycine max OX=3847 GN=100817228 PE=3 SV=1	100817228	K01648	ko00020: Citrate cycle (TCA cycle);ko01100: Metabolic pathways;ko01110: Biosynthesis of secondary metabolites
I1KB95	tan	30.646632405158	5.34763506667056	25.2989973384875	-19.95136227	tRNA (guanine(26)-N(2))-dimethyltransferase OS=Glycine max OX=3847 GN=100788340 PE=3 SV=1	100788340	K00555	--
I1JMN9	tan	124.509613330105	29.368445808542	95.1411675215627	-65.77272171	Lysine--tRNA ligase OS=Glycine max OX=3847 GN=100787720 PE=3 SV=1	100787720	K04567	ko00970: Aminoacyl-tRNA biosynthesis
I1L8F1	tan	108.364662200208	13.8268583963254	94.5378038038827	-80.71094541	DUF1681 domain-containing protein OS=Glycine max OX=3847 GN=100818018 PE=4 SV=1	100818018	K20069	--
A0A0R0FMN0	tan	16.8903854028187	1.88966522664102	15.0007201761777	-13.11105495	Uncharacterized protein OS=Glycine max OX=3847 GN=100802507 PE=3 SV=1	100802507	K12607	ko03018: RNA degradation
C6SZ58	tan	52.9474460442664	5.89589507294473	47.0515509713216	-41.1556559	Uncharacterized protein OS=Glycine max OX=3847 GN=100306385 PE=2 SV=1	100306385	K03116	ko03060: Protein export
A0A0R0J324	tan	139.971234926629	21.5269459941433	118.444288932486	-96.91734294	Uncharacterized protein OS=Glycine max OX=3847 GN=GLYMA_08G343900 PE=4 SV=1	GLYMA_08G343900	--	--
C6TM31	tan	33.2655146880932	3.04407326371479	30.2214414243784	-27.17736816	TPM_phosphatase domain-containing protein OS=Glycine max OX=3847 GN=100813027 PE=2 SV=1	100813027	--	--
I1KNY3	tan	25.4935663074117	4.13278791703703	21.3607783903746	-17.22799047	Uncharacterized protein OS=Glycine max OX=3847 GN=100778753 PE=4 SV=1	100778753	--	--
I1LRN2	tan	18.9474024046092	1.57238242999826	17.3750199746109	-15.80263754	Uncharacterized protein OS=Glycine max OX=3847 GN=100793234 PE=4 SV=1	100793234	K09571	--
K7MNM1	tan	71.5190937462171	8.14500179391459	63.3740919523025	-55.22909016	Uncharacterized protein OS=Glycine max OX=3847 GN=100803570 PE=4 SV=1	100803570	--	--
I1MMF3	tan	82.4070141941536	17.6840789336359	64.7229352605177	-47.03885633	Uncharacterized protein OS=Glycine max OX=3847 GN=100820093 PE=3 SV=1	100820093	--	--
A0A0R0GNM9	tan	148.198970646209	16.7224689555764	131.476501690633	-114.7540327	Uncharacterized protein OS=Glycine max OX=3847 GN=100305609 PE=4 SV=1	100305609	K20306	--
K7M3T0	tan	143.004259120959	27.2920072289312	115.712251892028	-88.42024466	TMF_TATA_bd domain-containing protein OS=Glycine max OX=3847 GN=100807759 PE=4 SV=1	100807759	K20286	--
I1M713	tan	157.830585153898	14.5450449798712	143.285540174026	-128.7404952	Reticulon-like protein OS=Glycine max OX=3847 GN=GLYMA_14G031900 PE=4 SV=1	GLYMA_14G031900	K20721	--
I1KUM5	tan	183.566802041995	33.6802867592849	149.88651528271	-116.2062285	Uncharacterized protein OS=Glycine max OX=3847 GN=100810658 PE=4 SV=1	100810658	--	--
A0A0R0JU37	tan	17.6495871150582	4.06212969567891	13.5874574193793	-9.525327724	Uncharacterized protein OS=Glycine max OX=3847 GN=100781929 PE=4 SV=1	100781929	K12193	ko04144: Endocytosis
I1JBL5	tan	49.1224878498849	8.56870135234578	40.5537864975391	-31.98508515	Complex1_LYR_dom domain-containing protein OS=Glycine max OX=3847 GN=100305547 PE=4 SV=1	100305547	K18170	--
Q39818	tan	135.096598923808	23.9139110622921	111.182687861516	-87.2687768	Heat shock 22 kDa protein, mitochondrial OS=Glycine max OX=3847 GN=HSP23.9 PE=2 SV=1	HSP23.9	K13993	ko04141: Protein processing in endoplasmic reticulum
I1JMN3	tan	16.8560880358685	0.952908565350961	15.9031794705175	-14.95027091	Uncharacterized protein OS=Glycine max OX=3847 GN=100780408 PE=4 SV=1	100780408	--	--
E9KNA3	tan	266.893295872751	24.266357053824	242.626938818927	-218.3605818	SGF14n OS=Glycine max OX=3847 GN=547574 PE=2 SV=1	547574	K06630	--
K7MGD9	tan	115.882657923934	25.0833465904163	90.7993113335177	-65.71596474	CobW C-terminal domain-containing protein OS=Glycine max OX=3847 GN=GLYMA_16G103800 PE=4 SV=1	GLYMA_16G103800	--	--
I1LGI3	tan	12.009419161158	1.02588273677242	10.9835364243856	-9.957653688	RanBD1 domain-containing protein OS=Glycine max OX=3847 GN=100816975 PE=4 SV=1	100816975	K14295	ko03013: Nucleocytoplasmic transport
I1JNW2	tan	33.8063232549676	7.51246498095702	26.2938582740106	-18.78139329	tRNA (guanine-N(7)-)-methyltransferase non-catalytic subunit OS=Glycine max OX=3847 GN=100809122 PE=3 SV=1	100809122	K15443	--
I1LBM1	tan	146.74231552176	25.5527786856962	121.189536836064	-95.63675815	Uncharacterized protein OS=Glycine max OX=3847 GN=100782387 PE=4 SV=1	100782387	--	--
A0A0R0FVU4	tan	113.154167424049	16.426780055882	96.7273873681675	-80.30060731	Uncharacterized protein OS=Glycine max OX=3847 GN=100783415 PE=3 SV=1	100783415	K12580	ko03018: RNA degradation
A0A0R0KFI8	tan	38.625240161533	7.03764691682156	31.5875932447114	-24.54994633	Uncharacterized protein OS=Glycine max OX=3847 GN=GLYMA_03G068700 PE=3 SV=1	GLYMA_03G068700	K25877	--
K7LSP6	tan	65.3206900253887	11.1321848171281	54.1885052082606	-43.05632039	WD repeat-containing protein 55 OS=Glycine max OX=3847 GN=100777451 PE=3 SV=1	100777451	K24750	--
A0A0R4J4B0	tan	69.739468820139	6.34145049830991	63.3980183218291	-57.05656782	Expansin OS=Glycine max OX=3847 GN=100783801 PE=3 SV=1	100783801	K20628	--
I1LKK8	tan	198.221080413696	14.852474360139	183.368606053557	-168.5161317	Uncharacterized protein OS=Glycine max OX=3847 GN=100811814 PE=3 SV=1	100811814	K15902	--
I1LF06	tan	76.4364661696093	11.2920207264342	65.1444454431751	-53.85242472	Coatomer subunit delta OS=Glycine max OX=3847 GN=100778815 PE=3 SV=1	100778815	K20471	--
C6TFH4	tan	35.2316161128189	3.74386190319051	31.4877542096284	-27.74389231	Uncharacterized protein OS=Glycine max OX=3847 GN=100782360 PE=2 SV=1	100782360	--	--
C6T140	tan	92.9880577080603	12.9156426974581	80.0724150106022	-67.15677231	Uncharacterized protein OS=Glycine max OX=3847 GN=100500240 PE=2 SV=1	100500240	K11878	--
I1L918	tan	41.8947628860325	7.61594552227191	34.2788173637606	-26.66287184	Uncharacterized protein OS=Glycine max OX=3847 GN=100804303 PE=4 SV=1	100804303	--	--
I1J8D8	tan	208.58224033875	21.4177279759777	187.164512362772	-165.7467844	GRIP domain-containing protein OS=Glycine max OX=3847 GN=100795939 PE=4 SV=2	100795939	--	--
C6SYE7	tan	83.4495778585232	25.106810901161	58.3427669573622	-33.23595606	Bet_v_1 domain-containing protein OS=Glycine max OX=3847 GN=100306201 PE=2 SV=1	100306201	--	--
K7LF49	tan	41.0726115856633	10.277973199171	30.7946383864923	-20.51666519	Uncharacterized protein OS=Glycine max OX=3847 GN=GLYMA_09G208900 PE=4 SV=1	GLYMA_09G208900	K19613	--
I1N4C1	tan	65.3670670873511	22.0220756643011	43.34499142	-21.32291576	Uncharacterized protein OS=Glycine max OX=3847 GN=100782933 PE=4 SV=1	100782933	K13264	ko00943: Isoflavonoid biosynthesis;ko00944: Flavone and flavonol biosynthesis
I1N6C4	tan	109.494974672909	25.1745857832595	84.3203888896495	-59.14580311	Uncharacterized protein OS=Glycine max OX=3847 GN=GLYMA_19G030800 PE=4 SV=1	GLYMA_19G030800	K13264	ko00943: Isoflavonoid biosynthesis;ko00944: Flavone and flavonol biosynthesis
A0A0R0GQN4	tan	101.375090686834	24.4012863404832	76.9738043463505	-52.57251801	Uncharacterized protein OS=Glycine max OX=3847 GN=GLYMA_14G165100 PE=4 SV=1	GLYMA_14G165100	K15718	ko00591: Linoleic acid metabolism
A0A0R0LAZ3	tan	83.6681410025942	12.435696157778	71.2324448448162	-58.79674869	SET domain-containing protein OS=Glycine max OX=3847 GN=GLYMA_01G148700 PE=4 SV=1	GLYMA_01G148700	K11426	ko00310: Lysine degradation;ko01100: Metabolic pathways
A0A0R0HA80	tan	88.8655689636622	13.8366888189763	75.0288801446859	-61.19219133	Uncharacterized protein OS=Glycine max OX=3847 GN=100796356 PE=4 SV=1	100796356	--	--
A0A0R0IP04	tan	112.068368969613	22.879789801329	89.1885791682837	-66.30878937	Uncharacterized protein OS=Glycine max OX=3847 GN=100527095 PE=4 SV=1	100527095	--	--
C6SZG2	tan	26.9556219234991	5.11396039965702	21.8416615238421	-16.72770112	AAI domain-containing protein OS=Glycine max OX=3847 GN=100306451 PE=2 SV=1	100306451	--	--
C6T131	tan	28.2219791486552	9.19034765802438	19.0316314906309	-9.841283833	Uncharacterized protein OS=Glycine max OX=3847 GN=100500233 PE=2 SV=1	100500233	--	--
C6T310	tan	17.3078193521105	2.39600654057033	14.9118128115402	-12.51580627	Uncharacterized protein OS=Glycine max OX=3847 GN=GLYMA_07G131900 PE=2 SV=1	GLYMA_07G131900	--	--
C6TKE9	tan	14.1220059967572	2.48021587222761	11.6417901245296	-9.161574252	Uncharacterized protein OS=Glycine max OX=3847 GN=100781998 PE=2 SV=1	100781998	--	--
C6TM36	tan	67.6313147154353	12.3255517676183	55.3057629478171	-42.98021118	Uncharacterized protein OS=Glycine max OX=3847 GN=100788798 PE=2 SV=1	100788798	--	--
I1J728	tan	68.6296812330549	16.4583637241471	52.1713175089078	-35.71295378	Usp domain-containing protein OS=Glycine max OX=3847 GN=GLYMA_01G106200 PE=4 SV=1	GLYMA_01G106200	--	--
I1JBS3	tan	72.6229147067245	13.7428966037971	58.8800181029274	-45.1371215	Uncharacterized protein OS=Glycine max OX=3847 GN=100816406 PE=4 SV=1	100816406	--	--
I1JGF5	tan	56.4478053228868	6.78218135432891	49.6656239685579	-42.88344261	Uncharacterized protein OS=Glycine max OX=3847 GN=100805715 PE=3 SV=1	100805715	--	--
I1JYR8	tan	97.5172251751609	14.2761500429542	83.2410751322067	-68.96492509	Uncharacterized protein OS=Glycine max OX=3847 GN=100811113 PE=4 SV=1	100811113	K17964	--
I1K3H5	tan	91.9843334583602	20.7457409966919	71.2385924616683	-50.49285146	Lactamase_B domain-containing protein OS=Glycine max OX=3847 GN=100786167 PE=4 SV=1	100786167	--	--
I1K520	tan	24.8389389389797	6.08549476005395	18.7534441789257	-12.66794942	Uncharacterized protein OS=Glycine max OX=3847 GN=100793945 PE=4 SV=1	100793945	--	--
I1K7E0	tan	132.452987447724	14.2319673575759	118.221020090148	-103.9890527	Uncharacterized protein OS=Glycine max OX=3847 GN=100783908 PE=4 SV=1	100783908	--	--
I1KL23	tan	57.4034107764185	13.5221495052264	43.8812612711921	-30.35911177	Uncharacterized protein OS=Glycine max OX=3847 GN=100527792 PE=4 SV=1	100527792	K24166	--
I1KQS1	tan	289.309041670478	26.9874750843329	262.321566586145	-235.3340915	Uncharacterized protein OS=Glycine max OX=3847 GN=100804069 PE=4 SV=1	100804069	--	--
I1KVW6	tan	76.0799505172953	15.3415379134742	60.7384126038211	-45.39687469	Uncharacterized protein OS=Glycine max OX=3847 GN=100779812 PE=4 SV=1	100779812	--	--
I1L4U7	tan	50.928890464085	6.42868924665581	44.5002012174292	-38.07151197	Uncharacterized protein OS=Glycine max OX=3847 GN=GLYMA_09G202500 PE=4 SV=1	GLYMA_09G202500	--	--
I1L5W1	tan	40.1105370878636	4.65726890405414	35.4532681838094	-30.79599928	BPL/LPL catalytic domain-containing protein OS=Glycine max OX=3847 GN=100791222 PE=4 SV=1	100791222	--	--
I1L6I9	tan	194.704165982436	32.4598115720496	162.244354410387	-129.7845428	Uncharacterized protein OS=Glycine max OX=3847 GN=GLYMA_09G258300 PE=4 SV=1	GLYMA_09G258300	K25366	--
I1LFF0	tan	58.6276377358459	10.1718890420869	48.4557486937589	-38.28385965	Uncharacterized protein OS=Glycine max OX=3847 GN=100778459 PE=4 SV=2	100778459	--	--
I1LUI4	tan	129.620506895924	6.36617353043553	123.254333365488	-116.8881598	Uncharacterized protein OS=Glycine max OX=3847 GN=100788117 PE=4 SV=1	100788117	--	--
I1M9W9	tan	83.3296958507522	3.25710724886849	80.0725886018837	-76.81548135	Uncharacterized protein OS=Glycine max OX=3847 GN=100802638 PE=4 SV=1	100802638	K08869	--
I1MXW9	tan	106.155666229575	15.7296156394216	90.4260505901532	-74.69643495	Uncharacterized protein OS=Glycine max OX=3847 GN=100794017 PE=4 SV=2	100794017	--	--
I1N1A4	tan	27.4048002103684	2.89894017296067	24.5058600374078	-21.60691986	Uncharacterized protein OS=Glycine max OX=3847 GN=100811805 PE=4 SV=2	100811805	--	--
I1N1R8	tan	85.1195803990573	22.2237552161886	62.8958251828687	-40.67206997	Uncharacterized protein OS=Glycine max OX=3847 GN=100808737 PE=4 SV=1	100808737	--	--
I1N6V6	tan	112.961553512777	17.3407832360231	95.6207702767543	-78.27998704	PPR_long domain-containing protein OS=Glycine max OX=3847 GN=100781147 PE=3 SV=1	100781147	--	--
K7K168	tan	45.2429180212937	3.3184126534245	41.9245053678692	-38.60609271	Uncharacterized protein OS=Glycine max OX=3847 GN=GLYMA_01G012400 PE=4 SV=1	GLYMA_01G012400	--	--
K7L135	tan	140.029736897558	12.6268091421836	127.402927755375	-114.7761186	Uncharacterized protein OS=Glycine max OX=3847 GN=100777139 PE=4 SV=1	100777139	--	--
K7MJQ0	tan	59.7690515549355	7.35227765626096	52.4167738986745	-45.06449624	Uncharacterized protein OS=Glycine max OX=3847 GN=100804990 PE=4 SV=1	100804990	--	--
K7MMH8	tan	114.29521691649	3.390060518	110.905156398726	-107.5150959	Uncharacterized protein OS=Glycine max OX=3847 GN=100775929 PE=4 SV=1	100775929	K08869	--
K7MPC2	tan	17.7140279822721	2.26202129697052	15.4520066853016	-13.18998539	Uncharacterized protein OS=Glycine max OX=3847 GN=100800411 PE=4 SV=1	100800411	--	--
Q944T2	tan	191.882696782531	22.9164642209773	168.966232561554	-146.0497683	Translationally-controlled tumor protein homolog OS=Glycine max OX=3847 GN=TCTP PE=2 SV=1	TCTP	--	--
