# Supplementary material for: Temporal proteomic profiling via 4D-DIA reveals early defense mechanisms and core resistance determinants in soybean against Phakopsora pachyrhizi
Source: Stress Biol. 2025 Oct 27;5(1):63. doi: 10.1007/s44154-025-00268-z (PMC12559523; doi:10.1007/s44154-025-00268-z)
Supplement: Supplementary file 4 — Supplementary Material 4: Table S4 Primers List for q-PCR. [file 44154_2025_268_MOESM4_ESM.xlsx]

## Sheet: Sheet1
Primer Name	sequence
10G058200-F	GCAAATGCTGCCAACACCAAC
10G058200-R	GCCTCCGGTACTCCTCTAGC
06G027700-F	CTCCTCCTATTATCCGCCACCG
06G027700-R	GCGCGGAGCAAGTTGTTCTT
08G107700-F	ACACTTCCCACCAACCCAAGT
08G107700-R	CACGTGGCTGGATGAATCGC
03G047000-F	TTGCAAGTGATGGCAGGGGA
03G047000-R	CAGATCGGGCCAGAGTGGTT
01G127200-F	ACACAGGCTTCGTGGGAACA
01G127200-R	GGTCCCACGGTTAAAGGGGT
13G193700-F	TCAGAACCGTGAAGCTGCCA
13G193700-R	GCCTAGCTCGCTGAAGCTCT
11G176500-F	ACGATAAGGACACGCCGGAT
11G176500-R	AAGCCATCACCATAGGCAGGA
19G094100-F	ACCCAATTGGAGTTGGAAGCTCT
19G094100-R	ACATATTGCCATCACCACCACCT
19G182300-F	CCAGTACTAAGGGAAGTGATCCGT
19G182300-R	TCACTGCTCGCCTTCACTCC
06G258500-F	ACATTCAGTCAGAGGCCTTACG
06G258500-R	TCTGGGTTGCATCTCTGACA
15G136800-F	TGCCACAGATAACAGCGGAG
15G136800-R	CAGCCTTAAGTTGTCGGCAG
12G166200-F	AGCGCCCAAATACACGGTCT
12G166200-R	CACTCTGAGAGGGCGGAGTC
12G097500-F	AATGCTTTTGATTCTCACGCTCG
12G097500-R	CTTGGCCATGCTGTAGAGGC
17G128000-F	ATACCAAGAGGAGCCCGCAC
17G128000-R	CCAAGACCATCCCCATTGAGC
15G211500-F	GCCAGCCATAACGGACAACG
15G211500-R	TCGAACGCCACTCTGAGGTC
08G235400-F	CCACATTTTCGCGAGCCCAA
08G235400-R	GACCCACGTAGAGAGGGCAC
07G206800-F	ACTAGCGGCAACACCGGAAT
07G206800-R	CAAAACAAGCTCGGCCCCAA
15G107900-F	GGTGGCACACTTCCAACTGC
15G107900-R	CGGGATCCGATTTCACCAACG
15G238200-F	TGGGACGTTGAACGGATGGG
15G238200-R	TTGGCCAAAACAGCATCACGA
15G232800-F	ATGCGTTGGTGGTGCTGTTC
15G232800-R	TTCCGCAGCATCTGGTCGAT
09G277800-F	ACTCCACAACTTGTCCTAATGCG
09G277800-R	TGAAGACGTAGGAGGGAAGCC
06G162300-F	CTGTGGCACTTCACAGCGTC
06G162300-R	CTCGCAGCAGGTGCAGTTTG
14G085600-F	ACCGACGACGAGGTGATGTC
14G085600-R	AGCGAACACGTTGAGTCCCA
18G061100-F	TGGCTCTGTCTGGATTTCCTCTG
18G061100-R	TGTACCATCTGCGGAACGCT
15G089000-F	GCTGGCATTATGGTGCTGCT
15G089000-R	GGGTAGAACGGGGGAAGGAAG
16G043900-F	TGGAAAGAGGCCAGCACCAG
16G043900-R	TGGAAAGAGGCCAGCACCAG
16G129300-F	TGATGATGATGGTGGTGCTCTCA
16G129300-R	GCTTGGCAATCATTTGGGGGT
15G021400-F	TGGACCCTCACTGCCACATATCC
15G021400-R	ACTATGGCCCTGATATCCCCTTTC
06G040400-F	CCGGCGCTAGTCATTTGCAG
06G040400-R	CCGAGGCCACCGTATTCCTT
19G242200-F	CCGAGCGAACTCTGTACCCAT
19G242200-R	AGCTCATCAAGGTAACGCAGAATC
Gmactin-F	ATTGGACTCTGGTGATGGTG
Gmactin-R	TCAGCAGAGGTGGTGAACAT
